# Supplementary material for: Exploring nervous system transcriptomes during embryogenesis and metamorphosis in Xenopus tropicalis using EST analysis
Source: BMC Genomics. 2007 May 16;8:118. doi: 10.1186/1471-2164-8-118 (PMC1890556; doi:10.1186/1471-2164-8-118)
Supplement: Additional File 1 — Oligonucleotides used for normalization. The table provided lists the oligonucleotide identifier, corresponding gene, number of corresponding ESTs, oligonucleotide sequence and Tm. [file 1471-2164-8-118-S1.xls]

## Sheet: Feuil1
Additional File 1
Oligonucleotides used for normalization.
Oligo. Id.	Corresponding gene	Nb. ESTs	Oligo sequence (5'-> 3')	Tm (°C)
OLcl1	Cold-inducible RNA-binding protein	24	CTGTGTTTCAAAGGCTTTATCTTTGGACACCTAAT	66
OLcl100	Keratin type I	11	CTGACCAACATTCTGAATAACATGAGAGCTGACTA	67
OLcl103	XA-1 protein precursor	14	ATAGCAAAGTTGCTTCTCTCATTTGAAAAGTGTCA	65
OLcl109	mitochondrial gene	6	TCGGATTAATTATGTGATGGATGAATTTGTACAAA	62
OLcl11	ribosomal protein P1	47	TTCGGTCTCTTTGATTAAGACCATTTTGTAAGAGG	66
OLcl114	ribosomal protein L10	14	ATTGTGTGGTCACATGGTATCTGATGAATATGAAC	66
OLcl123	proteasome subunit RC6-1	12	ACGACCTGACCATTAAACTAGTAATCAAGGCTTTG	67
OLcl128	Prothymosin Alpha	14	ATGATGATGTTGAAACAAAGAAGCAGAAAACAGAT	64
OLcl13	Fatty-acid binding protein, brain	10	GACTGGGAGGAAGTTCATCTTTACTGACAGTTACA	68
OLcl13ct15	mitochondrial gene	3	CTCACATCAGGACTAGCTATATGATTCCACTTTGG	68
OLcl14	EF1-Alpha	12	AAGGAAGTCAGCACATACATCAAGAAGATTGGTTA	66
OLcl143	Thymosin Beta 4	29	CAAACCAGATATGGCTGAGATTGAGAAATTTGATA	65
OLcl15	ribosomal protein P0	13	ATTTCCTGAAAATCATTCAATTGCTGGATGATTAT	62
OLcl154	non-histone chromosomal protein HMG-14A	13	ACCTTCATCTTGTACCGAGTCTTTTATCAGTGGTT	67
OLcl155	mitochondrial gene	4	CTAATCCCTCTAACCGATGACTAAACAACCGACTA	68
OLcl168	dynein light chain 1	18	TTGTGTCCTTATTTGTGATAACAGGACTGAAAACC	66
OLcl177	Tubuline Alpha 2	21	CAGCCATTTATTTTTGTTGTGGATTTGACAATAAA	62
OLcl19	Cytochrome C Oxydase, polypeptide VB	10	CCAAAGAGGATCCTCATATTGTCCCTTCTATAACA	67
OLcl21	ribosomal protein L13A	23	ACTCCTCTCCTGTGTACAATAAATTTGTTATCGCC	67
OLcl22	Cytochrome C Oxydase, polypeptide VA	30	ACTTTGCTAGTGCTGTTCGTATTCTAGAAGCAGTG	68
OLcl227	ribosomal protein L7	17	AAGGCTACTACAAGGAATACAGGCAAATGTACAGG	68
OLcl24	ribosomal protein S3A	10	CCACAGTGGAGATCCTGTTAATTACTACGTGGATA	68
OLcl260	Cytochrome C Oxydase precursor	10	ATAAGAGTCTGTTCCACAATGCTCATGTAAATGCT	66
OLcl272	Stathmin	15	GATAAGAAGAAACTGTTGCCTTATCCCGATTTCTT	66
OLcl28	Pentraxin	25	CTGAAAGAGCCTTTGATGGTATCAGTGATTACAAC	67
OLcl2ct52	ribosomal protein S12	22	CTGAGCACCAGATCAATCTTATAAAGGTTGATGAC	67
OLcl2ct53	ribosomal protein L32	24	CACCAGTCAGATCGCTATGTTAAGATTAAGCGTAA	67
OLcl2ct54	ribosomal protein S20	26	GATTGTTAAGCAGATCACTTCCATCAGTATCGAAC	67
OLcl2ct9	yeast SIK1 protein	2	GGAGCAGACTCAATCTTTACAACTTGTTCTTTCCT	67
OLcl3	ADP,ATP carrier protein, fibroblast isoform	16	CTATTGAAAGAGTCAAGCTTCTACTGCAAGTCCAA	67
OLcl301	Cystatine C precursor	22	AATACATAGCCAAGGTCCACAGGATTATCAGATTC	67
OLcl303	AF1 Q	11	GCCATCTTTCTATGTGTTGATAGACTCAAAGCACT	67
OLcl31	ribosomal protein L18A	16	CTCAGCTTAAGAAGATGAAGAAATCATCAGGTGAA	66
OLcl311	guanine nucleotide binding protein	14	CTCGGAAAATCCTTTCAGAGAGAAAAAGTTCTTCT	66
OLcl313	Neurogranin	14	CTTCTTGTGGTTTTCTGAAGGATTCATTATGACAG	66
OLcl325	Acyl-CoA-Binding Protein	25	GAGGAACTGAAGGAACTATATGGGCTTTACAAACA	67
OLcl330	Protachykinin 1 precursor	10	TAACAAGATACAGGATTTTTGGAAACATGGAAACA	64
OLcl337	mitochondrial gene	10	TAAAATTGCAGTTTTATTGACAATACTGCCACACA	64
OLcl38	ribosomal protein L12	17	GTGACAGGAAGAAGCAGAAGAACATTAAACACAAC	67
OLcl4	myosin light chain	25	CATTAATTATGAAGAACTTATCCGGGCGATATTGA	65
OLcl425	SCG10 protein homolog	12	CAATATCAGCGCATATACATATGATGACATGGAAG	66
OLcl50	Ferritin heavy-chain	10	GAGTTCCTTGAGGAGGAAGTTAAGATCATCAAGAA	67
OLcl58	ribosomal protein L19	11	CCTGTATCTGAAAGTAAAGGGAAACGTTTTCAAGA	66
OLcl6	ATP Synthase lipid-binding protein P3	26	CATGTGAATGAAGAAACGGTCTACAATTGAGAAAT	65
OLcl62	ribosomal protein S6	14	AAGAGGCATCAGAGTATGCTAAACTTCTGGCTAAG	68
OLcl67	Peptidyl-prolyl Cis-Trans Isomerase	18	TTTAAACTACTGCATTTTCTGTGGTGCTTATCCAG	66
OLcl84	ribosomal protein L15	13	TTTGAGGTTATCCTCATTGATACTTTCCATAAGGC	66
OLcl90	Gamma Crystalin 1	11	CTCAGACTGTTCTGACATGTCCTCATACTTCAATC	68
OLln25	Urokinase Plasminogen Activator Surface Receptor	10	GACTGTCACAGAAAGCAACATAAGTAATACAGGCC	68
OLln3	Vacuolar ATP Synthase	12	AGCTGGCTCTGTTTTTGAAGTATGAACAAGAATTT	65
OLln6	Alpha-Synucléïn	12	TCAAAAACAAAGGAAGGTGTTGTACATGGAGTAAC	66
OLln7	Prothymosin Alpha	24	ATGATGATGTTGAAACAAAGAAGCAGAAAACAGAT	64
OLln8	mitochondrial gene	32	AAATTCTTTTTGCTTGACTAGGACTTGCTAGACCA	66
