# Supplementary material for: Exploring nervous system transcriptomes during embryogenesis and metamorphosis in Xenopus tropicalis using EST analysis
Source: BMC Genomics. 2007 May 16;8:118. doi: 10.1186/1471-2164-8-118 (PMC1890556; doi:10.1186/1471-2164-8-118)
Supplement: Additional File 2 — Top 50 of contigs according to the number of constituent ESTs. The table provided lists the Contig identifier, the number of constituent sequence reads, the contig length and the description of the best Swissprot hit identified by blastx. [file 1471-2164-8-118-S2.xls]

## Sheet: Feuil1
Additional file 2: Top 50 of contigs according to the number of constituent ESTs
Contig ID.	N. Reads	Length	Swissprot Hit Description
Contig8756	159	941bp	40S ribosomal protein S2.
Contig8755	158	395bp	60S ribosomal protein L37.
Contig8754	153	563bp	40S ribosomal protein S12.
Contig8753	148	562bp	60S acidic ribosomal protein P2.
Contig8752	143	940bp	60S ribosomal protein L18B (L14B).
Contig8751	118	783bp	No Swissprot hit
Contig8749	116	590bp	60S ribosomal protein L24 (L30).
Contig8750	116	619bp	40S ribosomal protein S11.
Contig8748	112	879bp	Transcription factor BTF3 (RNA polymerase B transcription factor 3).
Contig8747	110	1317bp	60S ribosomal protein L4A (L1A).
Contig8746	104	1985bp	Myelin basic protein (MBP) (Myelin A1 protein).
Contig8743	99	486bp	40S ribosomal protein S26.
Contig8744	99	1665bp	Elongation factor 1-alpha, somatic form (EF-1-alpha-S).
Contig8745	99	1315bp	Cold-inducible RNA-binding protein (A18 hnRNP).
Contig8742	98	1110bp	ARL-6 interacting protein-1 (Aip-1) (TBX2 protein).
Contig8741	97	1166bp	60S acidic ribosomal protein P0 (L10E).
Contig8740	93	603bp	60S ribosomal protein L27a (Ribosomal protein RPL-27).
Contig8739	92	1093bp	40S ribosomal protein SA (p40) (34/67 kDa laminin receptor) (37LRP).
Contig8737	91	427bp	60S ribosomal protein L36.
Contig8738	91	939bp	60S ribosomal protein L7a (Surfeit locus protein 3).
Contig8735	90	685bp	60S ribosomal protein L17 (L23)
Contig8736	90	960bp	Ferritin heavy chain 1.
Contig8734	87	579bp	Ubiquitin.
Contig8732	83	612bp	40S ribosomal protein S14.
Contig8733	83	561bp	40S ribosomal protein S18.
Contig8729	79	858bp	Triosephosphate isomerase (EC 5.3.1.1) (TIM).
Contig8730	79	980bp	Glyceraldehyde 3-phosphate dehydrogenase (EC 1.2.1.12) (GAPDH).
Contig8731	79	441bp	No Swissprot hit
Contig8727	75	362bp	40S ribosomal protein S29.
Contig8728	75	1293bp	Splicing factor, arginine/serine-rich 5 (Pre-mRNA splicing factor SRP40)
Contig8726	74	2541bp	Tubulin alpha chain.
Contig8724	72	528bp	60S ribosomal protein L35.
Contig8725	72	855bp	40S ribosomal protein S4.
Contig8723	71	1120bp	60S ribosomal protein L13 (A52).
Contig8722	69	1549bp	Creatine kinase, M chain (EC 2.7.3.2) (M-CK).
Contig8718	68	513bp	60S ribosomal protein L30.
Contig8719	68	466bp	40S ribosomal protein S27 (Metallopan-stimulin 1) (MPS-1).
Contig8720	68	933bp	Protein translation factor SUI1 homolog GC20.
Contig8721	68	589bp	Cystatin B (Liver thiol proteinase inhibitor) (Stefin B) (Cystatin beta).
Contig8715	67	1657bp	Tubulin alpha-1 chain.
Contig8716	67	1959bp	ATP synthase beta chain, mitochondrial precursor (EC 3.6.3.14).
Contig8717	67	805bp	Ubiquitin-like protein FUBI (MNSF-beta).
Contig8713	66	688bp	NADH-ubiquinone oxidoreductase MLRQ subunit (EC 1.6.5.3) (EC 1.6.99.3)
Contig8714	66	1471bp	Keratin, type II cytoskeletal (XENCK55(5/6)).
Contig8711	65	755bp	Cytochrome c oxidase subunit IV isoform 1, mitochondrial precursor (EC 1.9.3.1)
Contig8712	65	1508bp	Nuclease sensitive element binding protein 1 (Y-box transcription factor).
Contig8707	64	1200bp	Guanine nucleotide-binding protein beta subunit-like protein 12.3 (P205)
Contig8708	64	447bp	Metallothionein (MT).
Contig8709	64	2428bp	Keratin, type II cytoskeletal (XENCK55(5/6)).
Contig8710	64	1237bp	Prohibitin.
This table is available online at http://indigene.ibaic.u-psud.fr/EST/nro_est.php
