# Supplementary material for: Exploring nervous system transcriptomes during embryogenesis and metamorphosis in Xenopus tropicalis using EST analysis
Source: BMC Genomics. 2007 May 16;8:118. doi: 10.1186/1471-2164-8-118 (PMC1890556; doi:10.1186/1471-2164-8-118)
Supplement: Additional File 3 — Analysis of X. tropicalis cDNA libraries complexity. The data provided represent the description and complexity of X. tropicalis cDNA libraries sampled by more than 20,000 ESTs. [file 1471-2164-8-118-S3.xls]

## Sheet: Feuil1
Additional file 3: Analysis of X. tropicalis cDNA libraries complexity
Lib.ID	Dev. Stage	Organ	Library Name	Sequences	In UGCs	N. UGCs	In UGCs/UGCs	Rank UGCs	in TCs	N. TCs	in TCs/TCs	Rank TC	Sum Rank
Lib. 16857	adult	Brain (1.5-2 kb)	NIH_XGC_tropBrn3	22086	16309	4412	3.69651	1	19514	8786	2.22103	2	3
Lib. 16870	adult	Kidney	NIH_XGC_tropKid1	20522	9909	2452	4.04119	3	13190	6596	1.9997	1	4
Lib. 16860	adult	Testis (1.5-2 kb )	NIH_XGC_tropTe4	22173	18212	4323	4.21282	5	19792	8098	2.44406	3	8
Lib. 16858	adult	Brain (2-3 kb)	NIH_XGC_tropBrn4	20745	16193	4295	3.7702	2	19199	7032	2.73023	7	9
Lib. 16856	adult	Brain (0.5-1.5 kb)	NIH_XGC_tropBrn2	21184	15008	3560	4.21573	6	18135	7298	2.48493	4	10
Lib. 16861	adult	Testis (2-3 kb)	NIH_XGC_tropTe5	21508	19429	4641	4.18638	4	19683	7236	2.72015	6	10
Lib. 16859	adult	Testis (0.5-1.5 kb)	NIH_XGC_tropTe3	21384	16834	3737	4.50468	7	18975	7209	2.63213	5	12
Lib. 16078	larva	Head	XGC-tailbud-head	29927	26163	5705	4.58598	8	25767	8844	2.9135	9	17
Lib. 16872	adult	Lung	NIH_XGC_tropLun1	23034	22027	4657	4.72987	11	21941	7692	2.85244	8	19
Lib. 16876	adult	Oviduct	NIH_XGC_tropOvi1	23229	21995	4762	4.61886	10	22289	7614	2.92737	10	20
Lib. 16877	adult	Skin	NIH_XGC_tropSki1	21189	19205	3726	5.15432	12	20038	6147	3.2598	12	24
Lib. 16862	adult	Intestine	NIH_XGC_tropInt1	22043	19873	3729	5.32931	14	20639	6384	3.23293	11	25
Lib. 16873	adult	Ovary	NIH_XGC_tropOva1	24065	18592	4043	4.59857	9	23622	6333	3.72999	16	25
Lib. 15539	larva	Brain + Sp. cord	xtbs	22345	20425	3923	5.20647	13	21661	5936	3.64909	14	27
Lib. 15887	larva	-	XGC-tailbud	42523	40147	6843	5.86687	16	37024	10435	3.54806	13	29
Lib. 14603	larva	-	XGC-tadpole	42860	40901	6818	5.99897	17	38835	10559	3.67791	15	32
Lib. 16874	adult	Stomach	NIH_XGC_tropSto1	20515	15823	2707	5.84522	15	20021	4444	4.50518	20	35
Lib. 16864	adult	Liver	NIH_XGC_tropLiv1	22921	20887	3349	6.23679	18	21928	5480	4.00146	18	36
Lib. 9665	embryo	-	XGC-gastrula	63215	60262	8021	7.51303	20	58143	14925	3.89568	17	37
Lib. 9908	embryo	-	XGC-neurula	63636	60846	7511	8.10092	21	58860	13866	4.24492	19	40
Lib. 15540	larva	head + retina	xthr	26440	25130	3352	7.49702	19	25917	5105	5.07679	23	42
Lib. 9909	zygote	-	XGC-egg	65236	62963	6887	9.1423	24	60243	12812	4.70208	21	45
Lib. 16801	larva	-	NIH_XGC_tropTad5	112518	97308	10894	8.93226	23	103533	21345	4.85046	22	45
Lib. 16875	adult	Muscle	NIH_XGC_tropSkeMus1	21776	20012	2366	8.45816	22	21354	3681	5.80114	25	47
Lib. 16853	embryo	-	NIH_XGC_tropGas7	101986	87995	8520	10.3281	25	94443	18350	5.14676	24	49
Lib. 20682	embryo	-	Xenopus tropicalis embryo gastrula	59893	56907	4918	11.5712	26	-	-	-	-	52
Total/Mean				958953	849355	29804	6.09006		824746	63693	3.56991
