# Supplementary material for: Exploring nervous system transcriptomes during embryogenesis and metamorphosis in Xenopus tropicalis using EST analysis
Source: BMC Genomics. 2007 May 16;8:118. doi: 10.1186/1471-2164-8-118 (PMC1890556; doi:10.1186/1471-2164-8-118)
Supplement: Additional File 4 — Top 50 of contigs according to their size. The table provided lists the Contig identifier, the contig length and the description of the best Swissprot hit identified by blastx. [file 1471-2164-8-118-S4.xls]

## Sheet: Feuil1
Additional file 4 : Top 50 of contigs according to their size
Contig Id	Length	Swissprot hit description
Contig8575	3028bp	Heat shock protein HSP 90-beta (HSP 84) (HSP 90).
Contig6369	2544bp	Hepatocyte growth factor-regulated tyrosine kinase substrate.
Contig8726	2541bp	Tubulin alpha chain.
Contig6686	2512bp	Protein-tyrosine phosphatase-like N precursor (R-PTP-N) (Islet cell autoantigen 3).
Contig8709	2428bp	Keratin, type II cytoskeletal (XENCK55(5/6)).
Contig8471	2398bp	Calreticulin precursor (CRP55) (Calregulin) (HACBP) (ERp60).
Contig7990	2360bp	No Swissprot hit
Contig8673	2349bp	Synaptosomal-associated protein 25 (SNAP-25) (Super protein) (SUP).
Contig7714	2340bp	Kinectin.
Contig8496	2339bp	Dihydropyrimidinase related protein-3 (DRP-3) (Neural specific protein 1).
Contig6707	2313bp	CDP-diacylglycerol--inositol 3-phosphatidyltransferase (EC 2.7.8.11) (Phosphatidylinositol synthase)
Contig8606	2294bp	GTP-binding nuclear protein RAN (TC4).
Contig8641	2293bp	Neuronal membrane glycoprotein M6-b (M6b).
Contig7947	2283bp	Importin alpha-2 subunit (Karyopherin alpha-2 subunit) (SRP1-alpha) (RAG cohort protein 1).
Contig7796	2271bp	Probable protein-tyrosine phosphatase cdc-14 (EC 3.1.3.48) (Cell division cycle related protein 14).
Contig7511	2271bp	Clathrin coat assembly protein AP50 (Clathrin coat associated protein AP50)
Contig8563	2215bp	Sodium/potassium-transporting ATPase alpha-1 chain (EC 3.6.3.9) (Sodium pump 1) (Na+/K+ ATPase 1).
Contig5906	2192bp	Potassium voltage-gated channel subfamily KQT member 4
Contig7017	2162bp	No Swissprot hit
Contig8353	2160bp	14-3-3 protein epsilon (14-3-3E) (Protein kinase C inhibitor protein- 1) (KCIP-1).
Contig7338	2154bp	Insulin-like growth factor binding protein 7 precursor (IGFBP-7) (IBP- 7)
Contig8596	2116bp	Neuroserpin precursor (Axonin-2).
Contig8303	2113bp	Excitatory amino acid transporter 1 (SEAAT1).
Contig7858	2088bp	Hepatoma-derived growth factor (HDGF) (High-mobility group protein 1- like 2) (HMG-1L2).
Contig8157	2075bp	No Swissprot hit
Contig8084	2072bp	Serine/threonine protein phosphatase 2A, catalytic subunit, alpha isoform (EC 3.1.3.16)
Contig8296	2055bp	No Swissprot hit
Contig7923	2052bp	Ras-related protein Rab-6B.
Contig7927	2044bp	No Swissprot hit
Contig8255	2039bp	Peroxiredoxin 6 (EC 1.11.1.-) (Antioxidant protein 2)
Contig7499	2004bp	Isocitrate dehydrogenase [NAD] subunit alpha, mitochondrial precursor (EC 1.1.1.41) (Isocitric dehydrogenase)
Contig7865	2002bp	Eukaryotic peptide chain release factor subunit 1 (eRF1) (Eukaryotic release factor 1)
Contig8415	1997bp	Microtubule-associated protein RP/EB family member 1 (APC-binding protein EB1).
Contig5974	1995bp	No Swissprot hit
Contig8584	1994bp	Cell division control protein 42 homolog (G25K GTP-binding protein).
Contig8746	1985bp	Myelin basic protein (MBP) (Myelin A1 protein).
Contig7718	1983bp	Peregrin (Bromodomain and PHD finger-containing protein 1) (BR140 protein).
Contig8142	1977bp	Polyadenylate-binding protein 1 (Poly(A)-binding protein 1) (PABP 1).
Contig8716	1959bp	ATP synthase beta chain, mitochondrial precursor (EC 3.6.3.14).
Contig6650	1957bp	Testican-2 precursor (SPARC/osteonectin, CWCV, and Kazal-like domains proteoglycan 2).
Contig7955	1949bp	Heterogeneous nuclear ribonucleoprotein D0 (hnRNP D0) (AU-rich element RNA-binding protein 1).
Contig6664	1944bp	No Swissprot hit
Contig7292	1938bp	FXYD domain-containing ion transport regulator 6 precursor.
Contig6842	1932bp	MAP/microtubule affinity-regulating kinase 2 (EC 2.7.1.37) (Serine/threonine-protein kinase Emk).
Contig6634	1928bp	Seizure 6-like protein precursor.
Contig8585	1924bp	Fructose-bisphosphate aldolase C (EC 4.1.2.13) (Brain-type aldolase).
Contig7911	1908bp	Hepatoma-derived growth factor (HDGF) (High-mobility group protein 1- like 2) (HMG-1L2).
Contig7959	1904bp	Prostasin precursor (EC 3.4.21.-).
Contig5086	1898bp	Anti-silencing protein 1.
Contig8264	1896bp	Protein disulfide isomerase A6 precursor (EC 5.3.4.1) (Protein disulfide isomerase P5)
This table is available online at http://indigene.ibaic.u-psud.fr/EST/length.php
