# Supplementary material for: Exploring nervous system transcriptomes during embryogenesis and metamorphosis in Xenopus tropicalis using EST analysis
Source: BMC Genomics. 2007 May 16;8:118. doi: 10.1186/1471-2164-8-118 (PMC1890556; doi:10.1186/1471-2164-8-118)
Supplement: Additional File 5 — Alternative splicing detected by a different number of exons in contigs aligned in the same genomic region. The table provided lists the Contig identifier, the number of constituent exons, the description of the best protein hit identified by blastx. Each line describes one alternative splicing case. [file 1471-2164-8-118-S5.xls]

## Sheet: Feuil1
Additional file 5: Alternative splicing detected by a different number of exons in contigs aligned in the same genomic region
Contig ID	N. Exons	Protein Description	Contig	N. Exons	Protein Description
Contig2	4	Calgizzarin.	Contig7193	5	Calgizzarin
Contig5	3	No similarity detected	Contig267	5	No similarity detected
Contig15	4	Gastrula zinc finger protein XLCGF66.1	Contig2224	5	Oocyte zinc finger protein XLCOF7.1
Contig40	6	Tumor necrosis factor receptor superfamily member 19L precursor	Contig385	5	Tumor necrosis factor receptor superfamily member 19L precursor
Contig44	8	Transcription factor-like protein MRG15	Contig1149	9	Transcription factor-like protein MRG15
Contig66	8	F-box only protein 9.	Contig6424	7	F-box only protein 9.
Contig79	3	No similarity detected	Contig453	4	No similarity detected
Contig93	6	Nuclear transcription factor Y subunit gamma	Contig892	4	Nuclear transcription factor Y subunit gamma
Contig103	2	Transcription factor HES-1	Contig7655	4	Transcription factor HES-1
Contig105	4	Hypothetical 17.3 kDa protein in ERP5-ORC6 intergenic region.	Contig1606	5	No similarity detected
Contig109	2	NADH-ubiquinone oxidoreductase B14 subunit	Contig3747	3	NADH-ubiquinone oxidoreductase B14 subunit
Contig206	9	Transcriptional regulator protein HCNGP.	Contig4379	6	Transcriptional regulator protein HCNGP.
Contig214	7	DnaJ homolog subfamily C member 8	Contig5626	6	DnaJ homolog subfamily C member 8
Contig245	4	No similarity detected	Contig3271	3	No similarity detected
Contig257	6	Pyridoxine-5'-phosphate oxidase	Contig6184	8	Pyridoxine-5'-phosphate oxidase
Contig267	5	No similarity detected	Contig99	4	No similarity detected
Contig303	5	Dynactin complex 50 kDa subunit	Contig4363	6	Dynactin complex 50 kDa subunit
Contig491	5	ATP-dependent helicase DHX8	Contig3438	6	ATP-dependent helicase DHX8
Contig773	5	No similarity detected	Contig2063	3	No similarity detected
Contig835	4	Nucleoside diphosphate kinase, mitochondrial precursor	Contig6853	5	Nucleoside diphosphate kinase, mitochondrial precursor
Contig1135	7	60S ribosomal protein L10	Contig1142	6	60S ribosomal protein L10
Contig1142	6	60S ribosomal protein L10	Contig8509	7	60S ribosomal protein L10
Contig1179	6	Protachykinin 1 precursor	Contig8241	5	Protachykinin 1 precursor
Contig1231	3	No similarity detected	Contig2555	4	No similarity detected
Contig1329	2	No similarity detected	Contig6477	3	No similarity detected
Contig1387	4	Tryptophan-rich protein	Contig8046	5	Tryptophan-rich protein
Contig1437	9	T-complex protein 1, beta subunit	Contig3562	7	T-complex protein 1, beta subunit
Contig1777	4	No similarity detected	Contig5347	2	No similarity detected
Contig1942	7	No similarity detected	Contig4143	6	No similarity detected
Contig2032	6	Ubiquitin-conjugating enzyme E2 H	Contig7773	7	Ubiquitin-conjugating enzyme E2 H
Contig2218	4	6.8 kDa mitochondrial proteolipid.	Contig3891	3	6.8 kDa mitochondrial proteolipid.
Contig2224	5	Oocyte zinc finger protein XLCOF7.1	Contig15	4	Gastrula zinc finger protein XLCGF66.1
Contig2307	3	NADH-ubiquinone oxidoreductase subunit B14.5a	Contig8613	5	NADH-ubiquinone oxidoreductase subunit B14.5a
Contig2433	5	No similarity detected	Contig1274	4	No similarity detected
Contig3002	7	ATP synthase oligomycin sensitivity conferral protein, mitochondrial precursor	Contig914	6	ATP synthase oligomycin sensitivity conferral protein, mitochondrial precursor
Contig3013	8	cAMP-regulated phosphoprotein 21	Contig7070	7	cAMP-regulated phosphoprotein 21
Contig3158	6	Dematin	Contig1816	7	Dematin
Contig3271	3	No similarity detected	Contig4479	4	No similarity detected
Contig3513	7	CD82 antigen	Contig397	6	CD82 antigen
Contig3597	2	Heterogeneous nuclear ribonucleoprotein D0	Contig7274	3	Heterogeneous nuclear ribonucleoprotein A/B
Contig3701	3	Glutamine synthetase	Contig6931	2	Glutamine synthetase
Contig3766	6	ATP synthase oligomycin sensitivity conferral protein	Contig3002	7	ATP synthase oligomycin sensitivity conferral protein, mitochondrial precursor
Contig3788	4	Electron transfer flavoprotein beta-subunit	Contig7155	5	Electron transfer flavoprotein beta-subunit
Contig3891	3	6.8 kDa mitochondrial proteolipid.	Contig6182	4	6.8 kDa mitochondrial proteolipid.
Contig3952	3	Receptor activity-modifying protein 3 precursor.	Contig3278	2	No similarity detected
Contig3983	3	No similarity detected	Contig4149	4	NADH-ubiquinone oxidoreductase AGGG subunit, mitochondrial precursor
Contig4183	6	Transcription factor BTF3	Contig6573	5	Transcription factor BTF3
Contig4282	6	Tyrosine-protein kinase LYN	Contig87	3	No similarity detected
Contig4294	4	DnaJ homolog subfamily C member 8	Contig6846	5	DnaJ homolog subfamily C member 8
Contig4479	4	No similarity detected	Contig4193	5	No similarity detected
Contig4483	5	Amyloid beta A4 protein precursor	Contig376	4	Amyloid beta A4 protein precursor
Contig4568	9	Elongation factor 1-delta	Contig89	6	Elongation factor 1-delta
Contig4577	3	DNA-directed RNA polymerase II 16 kDa polypeptide	Contig7183	4	DNA-directed RNA polymerase II 16 kDa polypeptide
Contig4613	5	Heat shock factor binding protein 1.	Contig5963	4	Heat shock factor binding protein 1.
Contig4620	5	3,2-trans-enoyl-CoA isomerase, mitochondrial precursor	Contig8075	7	3,2-trans-enoyl-CoA isomerase, mitochondrial precursor
Contig4646	3	3-oxo-5-alpha-steroid 4-dehydrogenase 1	Contig7290	5	3-oxo-5-alpha-steroid 4-dehydrogenase 1
Contig4959	6	Small membrane protein 1	Contig6603	7	Small membrane protein 1
Contig5000	1	No similarity detected	Contig540	2	No similarity detected
Contig5014	5	Glucagon-family neuropeptides precursor	Contig18	4	Glucagon-family neuropeptides precursor
Contig5037	6	Serine/threonine protein phosphatase 2A, 65 kDa regulatory subunit A, beta	Contig77	5	Serine/threonine protein phosphatase 2A, 65 kDa regulatory subunit A, beta
Contig5111	9	No similarity detected	Contig8185	8	No similarity detected
Contig5142	5	No similarity detected	Contig1235	4	No similarity detected
Contig5276	6	No similarity detected	Contig986	7	No similarity detected
Contig5380	5	Leucine-rich repeat-containing protein 15 precursor	Contig54	4	Adenylate cyclase
Contig5517	5	tRNA pseudouridine synthase B	Contig4424	6	tRNA pseudouridine synthase B
Contig5539	6	Dihydrofolate reductase	Contig3060	5	Dihydrofolate reductase
Contig5869	6	Hypothetical 27.6 kDa protein in THI2-ALG7 intergenic region.	Contig69	5	Hypothetical 27.6 kDa protein in THI2-ALG7 intergenic region.
Contig5923	3	No similarity detected	Contig3155	4	No similarity detected
Contig5971	6	Calcineurin B subunit isoform 1	Contig1458	5	Calcineurin B subunit isoform 1
Contig6191	8	No similarity detected	Contig23	2	No similarity detected
Contig6282	4	39s ribosomal protein L18, mitochondrial precursor	Contig1585	3	39s ribosomal protein L18, mitochondrial precursor
Contig6438	5	Probable ATP-dependent RNA helicase p47.	Contig7861	4	Probable ATP-dependent RNA helicase p47.
Contig6536	3	PHD finger protein 14.	Contig1804	2	No similarity detected
Contig6573	5	Transcription factor BTF3	Contig6824	6	Transcription factor BTF3
Contig6720	4	Visinin-like protein 1	Contig8703	5	Visinin-like protein 1
Contig6810	7	Ubiquitin-like protein SUMO-1 conjugating enzyme	Contig8504	8	Ubiquitin-like protein SUMO-1 conjugating enzyme
Contig6822	7	Myosin light chain alkali, non-muscle isoform	Contig8489	6	Myosin light chain alkali, smooth-muscle isoform
Contig6832	4	No similarity detected	Contig92	3	No similarity detected
Contig6867	9	CD82 antigen	Contig3513	7	CD82 antigen
Contig6941	6	Hypothetical protein C306.02c in chromosome III.	Contig1088	5	Hypothetical protein C306.02c in chromosome III.
Contig7129	4	No similarity detected	Contig7108	3	No similarity detected
Contig7133	6	Beta-synuclein	Contig3325	7	Beta-synuclein
Contig7149	5	Adrenodoxin, mitochondrial precursor	Contig1062	4	Adrenodoxin, mitochondrial precursor
Contig7522	4	No similarity detected	Contig285	3	No similarity detected
Contig7596	6	ARP2/3 complex 20 kDa subunit	Contig4667	5	ARP2/3 complex 20 kDa subunit
Contig7602	7	40S ribosomal protein S2.	Contig6362	6	40S ribosomal protein S2.
Contig7686	4	Chromodomain helicase-DNA-binding protein 4	Contig854	3	No similarity detected
Contig7699	6	No similarity detected	Contig3674	5	No similarity detected
Contig7738	7	40S ribosomal protein S4.	Contig1838	6	40S ribosomal protein S4.
Contig7828	5	40S ribosomal protein S24	Contig6123	7	40S ribosomal protein S24
Contig7833	10	Dolichyl-phosphate beta-glucosyltransferase	Contig74	8	Dolichyl-phosphate beta-glucosyltransferase
Contig7862	8	Keratin, type I cytoskeletal 47 kDa.	Contig4236	3	Keratin, type I cytoskeletal 47 kDa.
Contig7993	7	Ras-related protein Rab-40B	Contig631	6	Ras-related protein Rab-40B
Contig8144	10	Nucleosome assembly protein 1-like 1	Contig7687	8	Nucleosome assembly protein 1-like 1
Contig8213	11	26S protease regulatory subunit 6B	Contig1095	4	26S protease regulatory subunit 6B
Contig8214	4	No similarity detected	Contig3963	3	No similarity detected
Contig8257	2	No similarity detected	Contig8527	3	No similarity detected
Contig8284	6	40S ribosomal protein S24	Contig7828	5	40S ribosomal protein S24
Contig8313	6	Hypothetical RING finger protein C16C10.7 in chromosome III.	Contig21	5	Hypothetical RING finger protein C16C10.7 in chromosome III.
Contig8349	5	40S ribosomal protein S24	Contig8419	7	40S ribosomal protein S24
Contig8362	6	Protein CGI-126	Contig801	7	Protein CGI-126
Contig8381	7	ATP synthase oligomycin sensitivity conferral protein	Contig3766	6	ATP synthase oligomycin sensitivity conferral protein
Contig8419	7	40S ribosomal protein S24	Contig8284	6	40S ribosomal protein S24
Contig8420	9	Elongation factor 1-gamma type 1	Contig8511	10	Elongation factor 1-gamma type 1
Contig8466	4	Heat shock factor binding protein 1.	Contig4613	5	Heat shock factor binding protein 1.
Contig8555	7	Beta-synuclein	Contig7133	6	Beta-synuclein
Contig8573	7	Neuronal membrane glycoprotein M6-a	Contig1403	3	Neuronal membrane glycoprotein M6-a
Contig8576	4	DNA-directed RNA polymerase II 16 kDa polypeptide	Contig4577	3	DNA-directed RNA polymerase II 16 kDa polypeptide
Contig8608	3	NADH-ubiquinone oxidoreductase B14 subunit	Contig109	2	NADH-ubiquinone oxidoreductase B14 subunit
Contig8613	5	NADH-ubiquinone oxidoreductase subunit B14.5a	Contig5127	4	NADH-ubiquinone oxidoreductase subunit B14.5a
Contig8685	10	Probable ATP-dependent RNA helicase p47.	Contig6403	4	Probable ATP-dependent RNA helicase p47.
