# Supplementary material for: Exploring nervous system transcriptomes during embryogenesis and metamorphosis in Xenopus tropicalis using EST analysis
Source: BMC Genomics. 2007 May 16;8:118. doi: 10.1186/1471-2164-8-118 (PMC1890556; doi:10.1186/1471-2164-8-118)
Supplement: Additional File 6 — Alternative splicing detected by a gap in the alignment against UniRef100. The table provided lists the Contig identifier, the identifier of the protein evidencing an alternative splicing event, and the identifier of the protein showing the highest similarity by blastx. Each line describes one alternative splicing case. [file 1471-2164-8-118-S6.xls]

## Sheet: Feuil1
Additional file 6: Alternative splicing detected by a gap in the alignment against UniRef100
Contig ID	Protein evidencing splicing event			Protein showing the best similarity
	Prot. ID	Protein description	Org.	Prot. ID	Protein description	Org.
Contig1	Q9BY08	Emopamil binding related protein	Hs
Contig3	Q13084	39S ribosomal protein L28, mitochondrial precursor	Hs
Contig18	Q9PUF8	Pituitary adenylate cyclase-activating peptide	Xl
Contig37	Q9IAJ5	MARCKS-related-protein-like protein	Xl
Contig56	2Q92524	26S protease regulatory subunit S10B	St
Contig69	Q9BTT2	Hypothetical protein	Hs
Contig70	P35250	Activator 1 40 kDa subunit	Hs
Contig84	O57592	60S ribosomal protein L7a	Fr
Contig86	Q9UDT6	Hypothetical protein KIAA0291	Hs	Q8CHU1	Similar to cytoplasmic linker 2	Mm
Contig96	Q7ZYE9	Similar to heterogeneous nuclear ribonucleoprotein A/B	Xl
Contig108	Q8AVQ1	Hypothetical protein	Xl
Contig112	Q9Y3B8	Oligoribonuclease, mitochondrial precursor	Hs
Contig754	O08585	Clathrin light chain A	Mm
Contig1266	Q8AV13	Protein arginine methyltransferase 1	Xl	Q7ZY05	Similar to heterogeneous nuclear ribonucleoproteins methyltransferase-like 2	Xl
Contig1369	Q8AVR7	Similar to expressed sequence AU015605	Xl
Contig1415	Q7Z3D3	Hypothetical protein DKFZp686I0686	Hs	Q9D3W4	A930018B01Rik protein	Mm
Contig1938	Q925T6	Glutamate receptor interacting protein 1a-L	Mm	Q9Y3R0	GRIP1 protein	Hs
Contig1985	Q9H9X6	Hypothetical protein FLJ12485	Hs
Contig2139	Q8AXB4	Pak3 serine/threonine protein kinase	Xl
Contig2187	Q7SYU5	Hypothetical protein	Xl
Contig2481	Q08701	Zinc finger protein 5-2	Xl
Contig2730	P10588	Orphan nuclear receptor EAR-2	Hs	Q7T0T7	Hypothetical protein	Xl
Contig2954	Q7SZ96	Hypothetical protein	Xl
Contig3014	P25980	Nucleolar transcription factor 2	Xl	P25979	Nucleolar transcription factor 1	Xl
Contig3158	O94929	Hypothetical protein KIAA0843	Hs	O94929	Hypothetical protein KIAA0843	Hs
Contig3214	P26368	Splicing factor U2AF 65 kDa subunit	Hs	Q7ZY06	Similar to splicing factor U2AF large chain	Xl
Contig3333	Q9H5G0	Hypothetical protein FLJ23469	Hs
Contig3683	Q8CHG4	MKIAA0320 protein	Mm	Q9Y4G6	Talin 2	Hs
Contig3788	Q810V3	Similar to RIKEN cDNA 0610009I16 gene	Mm
Contig3845	P09496	Clathrin light chain A	Hs
Contig4083	Q8UW99	Galectin family xgalectin-IIa	Xl
Contig4577	O15514	DNA-directed RNA polymerase II 16 kDa polypeptide	Hs
Contig5152	Q7ZXJ8	Hypothetical protein	Xl
Contig5230	Q7ZWI2	Similar to copine III	Br
Contig5235	Q7ZYE2	Similar to excision repair cross-complementing rodent repair deficiency, complementation group 1	Xl
Contig5648	Q7ZXB0	Hypothetical protein	Xl
Contig5953	Q91823	Plexin precursor	Xl	P70206	Plexin 1	Mm
Contig5970	Q7TQ90	Ac1002	Rn	P80467	Alcohol dehydrogenase class III	Uh
Contig6273	O88938	Rho/rac-interacting citron kinase	Mm
Contig6488	Q7ZVM6	Similar to TIA1 cytotoxic granule-associated RNA binding protein	Bd	Q7ZX99	Similar to Tial1 cytotoxic granule-associated RNA binding protein-like 1	Xl
Contig6606	Q96H03	Similar to JM5 protein	Hs
Contig6690	Q99627	HCOP9	Hs
Contig6825	Q9DEU4	CCAAT box transcription factor p122 subunit	Xl
Contig6959	Q9Y4A4	F22162_1	Hs	Q8NFZ8	TSLC1-like 2	Hs
Contig7146	Q8AVS0	Similar to hypothetical protein FLJ10006	Xl
Contig7357	Q99627	HCOP9	Hs
Contig7582	P17663	Ferritin heavy chain 1	Xl
Contig7587	Q9H836	Hypothetical protein FLJ13963	Hs	Q9Z0H3	SWI/SNF related, matrix associated, actin dependent regulator of chromatin subfamily B member 1	Mm
Contig7619	Q9Z1D1	Eukaryotic translation initiation factor 3 subunit 4	Mm
Contig7665	P42669	Transcriptional activator protein PUR-alpha	Mm
Contig7817	Q61701	ELAV-like protein 4 (elrD)	Mm	Q9PW22	RNA-binding protein HuD	Gg
Contig7851	P49366	Deoxyhypusine synthase	Hs
Contig7863	Q8R081	Similar to heterogeneous nuclear ribonucleoprotein L	Mm
Contig7933	Q9Z1D1	Eukaryotic translation initiation factor 3 subunit 4	Mm
Contig8161	P37379	Synuclein	Tc	Q7SYT8	Hypothetical protein	Xl
Contig8213	Q9VH79	CG9475 protein	Dm	P43686	26S protease regulatory subunit 6B	Hs
Contig8415	Q8UW78	XEB1A	Xl
Contig8739	Q90YS4	40S ribosomal protein Sa	Ip	Q7ZX07	Hypothetical protein	Xl
Species code : Brachydanio rerio Bd, Drosophila melanogaster Dm, Fugu rubripes Fr, Gallus gallus Gg, Homo sapiens Hs, Ictalurus punctatus Ip, Mus musculus Mm, Rattus norvegicus Rn, Spermophilus tridecemlineatus St, Torpedo californica Tc, Uromastyx hardwickii Uh, Xenopus laevis Xl
