# Supplementary material for: Exploring nervous system transcriptomes during embryogenesis and metamorphosis in Xenopus tropicalis using EST analysis
Source: BMC Genomics. 2007 May 16;8:118. doi: 10.1186/1471-2164-8-118 (PMC1890556; doi:10.1186/1471-2164-8-118)
Supplement: Additional File 7 — Xenopus tropicalis genes related to human disease genes. The table provided lists the human disease trait, corresponding human gene name, chromosomal location, OMIM identifier and the corresponding Xenopus tropicalis Contig identifier. [file 1471-2164-8-118-S7.xls]

## Sheet: Feuil1
Additional file 7
Xenopus tropicalis genes related to human disease genes
Disease/Traits	Gene	Loc.	OMIM	xtscope id
Stickler syndrome, type II	COL11A1	1p21	604841	Contig1713
Acyl-CoA dehydrogenase, medium chain, deficiency of	ACADM	1p31	607008	Contig6107
Cystathioninuria	CTH	1p31.1	607657	Contig3521
Leukemia-1, T-cell acute lymphocytic	TAL1	1p32	187040	Contig3512
Susceptibility to Drug addiction	FAAH	1p33	602935	Contig246
Neuropathy, paraneoplastic sensory	ELAVL4	1p34	168360	Contig5503
Deafness, autosomal dominant 2	KCNQ4	1p34	603537	Contig5906
Porphyria, hepatoerythropoietic	UROD	1p34	176100	Contig8009
XY female	WNT4	1p35	603490	Contig3898
Glucose transport defect, blood-brain barrier	SLC2A1	1p35-p31.3	138140	Contig4113
Pheochromocytoma	PCHC	1p36.13	171300	Contig8003
1p36 deletion syndrome	SKI	1p36.3	164780	Contig2641
Enolase deficiency	ENO1	1pter-p36.13	172430	Contig288
Leukemia, acute myelomonocytic	AF1Q	1q21	604684	Contig121
Paragangliomas, familial nonchromaffin	SDHC	1q21	602413	Contig844
Epilepsy, nocturnal frontal lobe	CHRNB2	1q21	118507	Contig5201
Migraine, familial hemiplegic	ATP1A2	1q21-q23	182340	Contig2722
Thiamine-responsive megaloblastic anemia syndrome	THTR1	1q23.3	603941	Contig3839
Susceptibility to multiple sclerosis	CD45	1q31-q32	151460	Contig3056
Xeroderma pigmentosum	PPOL	1q42	173870	Contig7177
Multiple cutaneous and uterine leiomyomata,	FH	1q42.1	136850	Contig7339
Methylcobalamin deficiency.	MTR	1q43	156570	Contig3600
Wolcott-Rallison syndrome	EIF2AK3	2p12	604032	Contig479
Leigh syndrome, French-Canadian type	LRPPRC	2p21-p16	607544	Contig3347
Spastic paraplegia-4	SPG4	2p22-p21	604277	Contig4068
Trifunctional protein deficiency, type 1	HADHA	2p23	600890	Contig1129
Trifunctional protein deficiency, type II	HADHB	2p23	143450	Contig4626
Obesity, adrenal insufficiency, and red hair	POMC	2p23.3	176830	Contig1807
Xeroderma pigmentosum, group B	ERCC3	2q21	133510	Contig2353
Parkinson disease	NR4A2	2q22-q23	601828	Contig2025
Colorectal cancer, hereditary nonpolyposis, type 3	PMS1	2q31-q33	600258	Contig2492
Cataracts, punctate, progressive juvenile-onset	CRYGD	2q33-q35	123690	Contig5500
Myopathy, desmin-related, cardioskeletal	DES	2q35	125660	Contig3869
AICA-ribosiduria due to ATIC deficiency	ATIC	2q35	601731	Contig5461
Susceptibility to Wernicke-Korsakoff syndrome	TKT	3p14.3	606781	Contig2937
Glycine encephalopathy	AMT	3p21.2-p21.1	238310	Contig5352
Carnitine-acylcarnitine translocase deficiency	CACT	3p21.31	212138	Contig7607
Cardiomyopathy, familial hypertrophic	TNNC1	3p21.3-p14.3	191040	Contig6429
Rippling muscle disease	CAV3	3p25	601253	Contig895
Oroticaciduria	UMPS	3q13	258900	Contig4880
Myotonic dystrophy, type 2	ZNF9	3q13.3-q24	116955	Contig8288
Charcot-Marie-Tooth disease, type 2B	RAB7	3q21	602298	Contig3048
Propionicacidemia	PCCB	3q21-q22	232050	Contig2258
Hermansky-Pudlak syndrome	HPS3	3q24	606118	Contig1622
Leukemia, myeloid, acute	MLF1	3q25.1	601402	Contig1809
Encephalopathy, familial, with neuroserpin inclusion bodies	SERPINI1	3q26	602445	Contig8596
Anophthalmia 3	SOX2	3q26.3-q27	184429	Contig717
Parkinson disease, familial	UCHL1	4p14	191342	Contig5002
Phenylketonuria due to dihydropteridine reductase deficiency	DHPR	4p15.31	261630	Contig7805
Susceptibility to congestive heart failure	ADRA2C	4p16.1	104250	Contig2593
Retinal degeneration, autosomal recessive, prominin-related	PROM1	4p16.2-p12	604365	Contig3526
Parkinson disease, familial	SNCA	4q21	163890	Contig6599
Ketoacidosis due to SCOT deficiency	SCOT	5p13	245050	Contig4572
C9 deficiency with dermatomyositis	C9	5p13	120940	Contig6494
Mitochondrial respiratory chain complex II deficiency	SDHA	5p15	600857	Contig6715
Leigh syndrome	NDUFS4	5q11.1	602694	Contig8423
Anemia, megaloblastic, due to DHFR deficiency	DHFR	5q11.2-q13.2	126060	Contig3060
Spinal muscular atrophy-4	SMN1	5q12.2-q13.3	600354	Contig5648
Turcot syndrome	APC	5q21-q22	175100	Contig2443
Myelogenous leukemia, acute	FACL6	5q31	604443	Contig2813
Startle disease/hyperekplexia, autosomal dominant	GLRA1	5q32	138491	Contig1326
Leukotriene C4 synthase deficiency	LTC4S	5q35	246530	Contig2327
Leukemia, acute promyelocytic, NPM/RARA type	NPM1	5q35	164040	Contig4796
Methylmalonicaciduria, mutase deficiency type	MUT	6p21	251000	Contig394
Hermansky-Pudlak syndrome type 7	DTNBP1	6p22.3	203300	Contig5856
Maple syrup urine disease, type Ib	BCKDHB	6p22-p21	248611	Contig389
Spinocerebellar ataxia-1	ATX1	6p23	601556	Contig3277
Leukemia, acute nonlymphocytic	DEK	6p23	125264	Contig6879
Muscular dystrophy, congenital merosin-deficient	LAMA2	6q22-q23	156225	Contig2787
Myopathy due to phosphoglycerate mutase deficiency	PGAM2	7p13-p12.3	261670	Contig3912
Blood group, Colton	AQP1	7p14	107776	Contig1026
Retinitis pigmentosa-9	RP9	7p14.2	607331	Contig7708
Endometrial stromal tumors	JAZF1	7p15	606246	Contig3810
Susceptibility to Hypercholesterolemia	GSBS	7p15	604088	Contig3957
Spinal muscular atrophy, distal, type V	GARS	7p15	600287	Contig5708
Charcot-Marie-Tooth disease, type 2F	CMT2F	7q11-q21	606595	Contig4879
Susceptibility to H. pylori infection	PTPRZ1	7q31.3	176891	Contig2976
Saccharopinuria	AASS	7q31.3	605113	Contig611
Lipoamide dehydrogenase deficiency	DLD	7q31-q32	246900	Contig2668
Nonsmall cell lung cancer, somatic	BRAF	7q34	164757	Contig5677
DECR deficiency	DECR1	8q21.3	222745	Contig5628
Carbonic anhydrase II deficiency	CA2	8q22	259730	Contig6776
Burkitt lymphoma	MYC	8q24.12-q24.13	190080	Contig7654
Kartagener syndrome	DNAI1	9p21-p13	604366	Contig4862
Neuropathy, hereditary sensory and autonomic, type 1	SPTLC1	9q22.1-q22.3	605712	Contig2543
Fructose-bisphosphatase deficiency	FBP1	9q22.2-q22.3	229700	Contig8123
Fructose intolerance	ALDOB	9q22.3	229600	Contig4644
Leukemia-2, T-cell acute lymphoblastic	TAL2	9q31	186855	Contig3102
Amyotrophic lateral sclerosis-4, juvenile dominant	ALS4	9q34	602433	Contig4563
Amyloidosis, Finnish type	GSN	9q34	137350	Contig1911
Ataxia-ocular apraxia-2, 606002 (3)	SETX	9q34	608465	Contig4563
Leigh syndrome, due to COX deficiency	SURF1	9q34	185620	Contig5537
Hemolytic anemia due to adenylate kinase deficiency	AK1	9q34.1	103000	Contig7555
Leukemia, T-cell acute lymphoblastic	NOTCH1	9q34.3	190198	Contig4605
3-methylglutaconic aciduria, type I	AUH	9q22.31	600529	Contig6761
Leukemia, acute myeloid	AF10	10p12	602409	Contig4268
Refsum disease	PHYH	10pter-p11.2	602026	Contig5809
Hyperphenylalaninemia due to pterin-4a-carbinolamine dehydratase deficiency	PCBD	10q22	126090	Contig6966
Retinitis pigmentosa, autosomal recessive	RGR	10q23	600342	Contig6243
Glioblastoma, somatic	LGI1	10q24	604619	Contig1373
Deficiency of Retinol binding protein	RBP4	10q24	180250	Contig8396
P5CS deficiency	PYCS	10q24.3	138250	Contig2077
Saethre-Chotzen syndrome	FGFR2	10q26	176943	Contig7096
Gyrate atrophy of choroid and retina with ornithinemia, B6 responsive or unresponsive	OAT	10q26	258870	Contig4334
Pancreatic lipase deficiency	PNLIP	10q26.1	246600	Contig742
Susceptibility to Prostate cancer	CD82	11p11.2	600623	Contig397
Acatalasemia	CAT	11p13	115500	Contig3042
Peters anomaly	PAX6	11p13	607108	Contig4725
CD59 deficiency	CD59	11p13	107271	Contig6110
Arthyrgryposis multiplex congenita, distal, type 2B	TNNT3	11p15.5	600692	Contig3980
Arthrogryposis multiplex congenita, distal, type 2B	TNNI2	11p15.5	191043	Contig5547
Transaldolase deficiency	TALDO1	11p15.5-p15.4	602063	Contig4541
Congenital disorder of glycosylation, type Ih	ALG8	11pter-p15.5	608103	Contig6442
Smith-Lemli-Opitz syndrome, type II	DHCR7	11q12-q13	602858	Contig5911
Iron overload, autosomal dominant	FTH1	11q12-q13	134770	Contig843
Leigh syndrome	NDUFS8	11q13	602141	Contig809
Leigh syndrome	NDUFV1, UQOR1	11q13	161015	Contig94
Leukemia/lymphoma, B-cell	BCL1	11q13.3	151400	Contig5629
Hypokalemic periodic paralysis	KCNE3	11q13-q14	604433	Contig3127
Ataxia talangiectasia	ATM	11q22.3	607585	Contig6292
Lung cancer	PPP2R1B	11q22-q24	603113	Contig5133
Hypoalphalipoproteinemia	APOA1	11q23	107680	Contig8456
Congenital disorder of glycosylation, type Ij	DPAGT2	11q23.3	191350	Contig4655
Leukoencephalopathy with vanishing white matter	EIF2B1	Chr.12	606686	Contig4300
Prinzmetal angina	KCNJ8	12p11.23	600935	Contig5763
Lactate dehydrogenase-B deficiency	LDHB	12p12.2-p12.1	150100	Contig7919
Hemolytic anemia due to triosephosphate isomerase deficiency	TPI1	12p13	190450	Contig7136
Dentatorubro-pallidoluysian atrophy	DRPLA	12p13.31	607462	Contig2250
Susceptibility to Cirrhosis, noncryptogenic	KRT8	12q13	148060	Contig1034
Myxoid liposarcoma	DDIT3	12q13.1-q13.2	126337	Contig3682
Tyrosinemia, type III	HPD	12q24-qter	276710	Contig1494
Cataract, zonular pulverulent-3	GJA3	13q11	121015	Contig7184
Dementia, familial Danish	ITM2B	13q14	603904	Contig7509
Ceroid-lipofuscinosis, neuronal-5, variant late infantile	CLN5	13q21.1-q32	608102	Contig6225
Myopathy, myosin storage	MYH7	14q12	160760	Contig4041
Ovarioleukodystrophy	EIF2B2	14q24	606454	Contig4512
Niemann-pick disease, type C2	NPC2	14q24.3	601015	Contig7128
Machado-Joseph disease	MJD	14q24.3-q31	607047	Contig4688
Cardiomyopathy, familial hypertrophic	ACTC	15q14	102540	Contig8188
Griscelli syndrome, type 1	MYO5A	15q21	160777	Contig1663
Ceroid-lipofuscinosis, neuronal-6, variant late infantile	CLN6	15q21-q23	606725	Contig3516
Carbohydrate-deficient glycoprotein syndrome, type Ib	MPI	15q22-qter	154550	Contig1303
Glutaricaciduria, type IIA	ETFA	15q23-q25	608053	Contig8409
Deafness, nonsyndromic	KIAA1199	15q24	608366	Contig1487
Congenital disorder of glycosylation, type Iie	COG7	16p12.1	606978	Contig3489
Brody myopathy	ATP2A1	16p12	108730	Contig865
Familial Mediterranean fever	MEFV	16p13	608107	Contig5606
Deafness, autosomal dominant	CRYM	16p13.11-p12.3	123740	Contig2751
Tuberous sclerosis-2	TSC2	16p13.3	191092	Contig1547
GABA-transaminase deficiency	GABAT	16p13.3	137150	Contig2272
Thalassemias, alpha	HBA1	16pter-p13.3	141800	Contig8300
Longevity, exceptional	CETP	16q21	118470	Contig3552
Aldolase A deficiency	ALDOA	16q22-q24	103850	Contig719
Glycine encephalopathy	GCSH	16q24	238330	Contig272
Spastic paraplegia-7	SPG7	16q24.3	602783	Contig5724
Huntington disease-like 2	JPH3	16q24.3	605268	Contig1871
Urolithiasis, 2,8-dihydroxyadenine	APRT	16q24.3	102600	Contig6231
Miller-Dieker lissencephaly	YWHAE	17p13.3	605066	Contig8353
Cataract, congenital zonular, with sutural opacities	CRYBA1	17q11.1-q12	123610	Contig8221
Endometrial stromal tumors	SUZ12	17q11.2	606245	Contig6903
Leukemia, acute promyelocytic	RARA	17q12	180240	Contig5429
Steatocystoma multiplex	KRT17	17q12-q21	148069	Contig3672
Muscular dystrophy, limb-girdle, type 2D	SGCA	17q12-q21.33	600119	Contig4529
Breast cancer, sporadic	PHB	17q21	176705	Contig8132
Papillary serous carcinoma of the peritoneum	BRCA1	17q21	113705	Contig4776
Parkinson disease, late-onset	MAPT	17q21.1	157140	Contig7847
Ehlers-Danlos syndrome type I	COL1A1	17q21.31-q22	130000	Contig7163
Bradyopsia	RGS9	17q23-q24	604067	Contig2964
Campomelic dysplasia	SOX9	17q24.3-q25.1	608160	Contig4895
Diabetes mellitus, noninsulin-dependent	GCGR	17q25	138033	Contig1982
Microcephaly, Amish type	SLC25A19	17q25.3	606521	Contig5035
Colorectal cancer	DCC	18q21.3	120470	Contig3427
Methemoglobinemia due to cytochrome b5 deficiency	CYB5	18q23	250790	Contig4406
Leigh syndrome	NDUFS7	19p13	601825	Contig7160
Hypercholesterolemia, familial	LDLR	19p13.2	606945	Contig3416
Polycystic liver disease	PRKCSH	19p13.2-p13.1	177060	Contig4648
GAMT deficiency	GAMT	19p13.3	601240	Contig6496
Hyperlipoproteinemia, type Ib	APOC2	19q13.2	608083	Contig5586
Anemia, Diamond-Blackfan	RPS19	19q13.2	603474	Contig7565
3-methylglutaconicaciduria, type III	OPA3	19q13.2-q13.3	606580	Contig496
DNA ligase I deficiency	LIG1	19q13.2-q13.3	126391	Contig4576
Glutaricaciduria, type IIB	ETFB	19q13.3	130410	Contig3788
Cardiomyopathy, familial restrictive	TNNI3	19q13.4	191044	Contig7220
Hypermethioninemia with deficiency of S-adenosylhomocysteine hydrolase	AHCY	20cen-q13.1	180960	Contig3902
Keratoconus	VSX1	20p11.2	605020	Contig4666
Cerebral amyloid angiopathy	CST3	20p11.2	604312	Contig1334
Inosine triphosphatase deficiency	ITPA	20p13	147520	Contig6406
Diabetes insipidus, neurohypophyseal	AVP	20p13	192340	Contig1352
Alzheimer disease	APP	21q21	104300	Contig376
Amyotrophic lateral sclerosis, due to SOD1 deficiency	SOD1, ALS1	21q22.1	147450	Contig1975
Cataract, zonular central nuclear, autosomal dominant	CRYAA	21q22.3	123580	Contig832
Bethlem myopathy	COL6A1	21q22.3	158810	Contig4232
Epilepsy, progressive myoclonic 1	CSTB	21q22.3	601145	Contig671
Susceptibilty to Schizophrenia	COMT	22q11.2	116790	Contig1181
Meningioma	MN1	22q12.3-qter	156100	Contig4458
2-methyl-3-hydroxybutyryl-CoA dehydrogenase deficiency	HADH2	Xp11.2	300256	Contig8402
Mental retardation, X-linked, Snyder-Robinson type	SMS	Xp22.1	300105	Contig2330
Pyruvate dehydrogenase deficiency	PDHA1	Xp22.2-p22.1	312170	Contig5316
Mental retardation, X-linked nonspecific, type 19	RSK2	Xp22.2-p22.1	300075	Contig5497
Ocular albinism, Nettleship-Falls type	OA1	Xp22.3	300500	Contig783
Autism, X-linked	NLGN4	Xp22.33	300427	Contig3264
Mental retardation, X-linked 58	TM4SF2	Xq11	300096	Contig8356
Mental retardation, X-linked	OPHN1	Xq12	300127	Contig3463
Menkes syndrome and Occipital horn syndrome	ATP7A	Xq12-q13	300011	Contig3343
Charcot-Marie-Tooth neuropathy, X-linked dominant, 1, 302800 (3)	GJB1	Xq13.1	304040	Contig3634
Mental retardation, X-linked 30	PAK3	Xq21.3-q24	300142	Contig2139
Spastic paraplegia-2	PLP1	Xq22	300401	Contig1542
Mohr-Tranebjaerg syndrome	TIMM8A	Xq22	300356	Contig3348
Lesch-Nyhan syndrome	HPRT1	Xq26-q27.2	308000	Contig5360
CHILD syndrome	NSDHL	Xq28	300275	Contig1590
MASA syndrome, 303350 (3)	L1CAM	Xq28	308840	Contig1853
Mental retardation, X-linked, with seizures and carrier manifestations	SLC6A8	Xq28	300036	Contig278
Hoyeraal-Hreidarsson syndrome	DKC1	Xq28	300126	Contig5483
