# Supplementary material for: Exploring nervous system transcriptomes during embryogenesis and metamorphosis in Xenopus tropicalis using EST analysis
Source: BMC Genomics. 2007 May 16;8:118. doi: 10.1186/1471-2164-8-118 (PMC1890556; doi:10.1186/1471-2164-8-118)
Supplement: Additional File 8 — cDNA clones found specifically in library xthr. The table provided lists the Contig identifier and the description of the best protein hit identified by blastx. [file 1471-2164-8-118-S8.xls]

## Sheet: Feuil1
Additional file 8 cDNA clones found specifically in library xthr
Contig ID	Protein Description
Contig671	Cystatin B [Rattus norvegicus]
Contig694	No protein similarity
Contig709	No protein similarity
Contig711	No protein similarity
Contig767	LP11788p [Drosophila melanogaster]
Contig81	No protein similarity
Contig811	No protein similarity
Contig816	No protein similarity
Contig877	ORF2 [Platemys spixii]
Contig983	No protein similarity
Contig1027	No protein similarity
Contig1049	No protein similarity
Contig1060	No protein similarity
Contig1065	No protein similarity
Contig1090	No protein similarity
Contig1104	No protein similarity
Contig1113	No protein similarity
Contig1152	No protein similarity
Contig3810	Juxtaposed with another zinc finger protein 1 [Homo sapiens]
Contig3771	Hypothetical protein [Homo sapiens]
Contig3728	No protein similarity
Contig3710	No protein similarity
Contig3693	No protein similarity
Contig3691	No protein similarity
Contig3690	No protein similarity
Contig3665	No protein similarity
Contig3654	No protein similarity
Contig3642	No protein similarity
Contig3641	C2-HC type zinc finger protein X-MyT1 [Xenopus laevis]
Contig3625	No protein similarity
Contig3610	No protein similarity
Contig3608	No protein similarity
Contig3596	No protein similarity
Contig3575	No protein similarity
Contig3549	No protein similarity
Contig3542	Microsomal signal peptidase 12 kDa subunit [Homo sapiens]
Contig3840	No protein similarity
Contig3841	No protein similarity
Contig3853	No protein similarity
Contig3895	No protein similarity
Contig3939	No protein similarity
Contig3983	Similar to NADH dehydrogenase 1 beta subcomplex, 2, 8kDa [Xenopus laevis]
Contig3985	PHD finger protein 2 [Homo sapiens]
Contig3996	No protein similarity
Contig4009	No protein similarity
Contig4015	No protein similarity
Contig4025	No protein similarity
Contig4074	No protein similarity
Contig4076	No protein similarity
Contig4087	ENSANGP00000013716 [Anopheles gambiae str. PEST]
Contig4090	No protein similarity
Contig4097	No protein similarity
Contig4099	No protein similarity
Contig4164	No protein similarity
Contig4198	No protein similarity
Contig4209	No protein similarity
Contig4228	Similar to lin 7 homolog c [Xenopus laevis]
Contig4256	No protein similarity
Contig4257	No protein similarity
Contig4272	Translation initiation factor IF-2 [Homo sapiens]
Contig4304	No protein similarity
Contig4305	No protein similarity
Contig4331	No protein similarity
Contig4355	No protein similarity
Contig4380	No protein similarity
Contig4421	No protein similarity
Contig4477	No protein similarity
Contig4507	No protein similarity
Contig4515	No protein similarity
Contig4535	No protein similarity
Contig4543	No protein similarity
Contig4561	No protein similarity
Contig4578	No protein similarity
Contig4615	No protein similarity
Contig4636	No protein similarity
Contig4684	No protein similarity
Contig4719	No protein similarity
Contig4723	No protein similarity
Contig4724	No protein similarity
Contig4725	Pax6 protein isoform [Mus musculus]
Contig4789	No protein similarity
Contig4820	No protein similarity
Contig4829	RNA polymerase precursor [Xenopus laevis]
Contig4840	No protein similarity
Contig4871	No protein similarity
Contig5448	No protein similarity
Contig5701	Retina-derived POU-domain factor-1 homolog [Mus musculus]
Contig5714	No protein similarity
Contig6778	No protein similarity
Contig6292	Ataxia telangiectasia mutated [Xenopus laevis]
Contig6308	Similar to RIKEN cDNA 0610012D17 gene [Homo sapiens]
Contig6323	No protein similarity
Contig6363	Protein kinase NYD-SP15 homolog [Mus musculus]
Contig6418	Hypothetical protein [Homo sapiens]
Contig6520	Parvalbumin 3 [Rana catesbeiana]
Contig7458	No protein similarity
Contig7451	No protein similarity
Contig7307	No protein similarity
Contig7608	LP11788p [Drosophila melanogaster]
