# Supplementary material for: Exploring nervous system transcriptomes during embryogenesis and metamorphosis in Xenopus tropicalis using EST analysis
Source: BMC Genomics. 2007 May 16;8:118. doi: 10.1186/1471-2164-8-118 (PMC1890556; doi:10.1186/1471-2164-8-118)
Supplement: Additional File 9 — cDNA clones found specifically in library xtbs. The table provided lists the Contig identifier and the description of the best protein hit identified by blastx. [file 1471-2164-8-118-S9.xls]

## Sheet: Feuil1
Additional file 9 cDNA clones found specifically in library xtbs
Contig ID	Protein description
Contig6	Similar to RIKEN cDNA 1110001A07 gene [Homo sapiens]
Contig35	No Protein Similarity
Contig38	No Protein Similarity
Contig43	No Protein Similarity
Contig52	No Protein Similarity
Contig127	No Protein Similarity
Contig138	Alpha tubulin [Notothenia coriiceps ]
Contig150	No Protein Similarity
Contig269	No Protein Similarity
Contig297	No Protein Similarity
Contig328	No Protein Similarity
Contig346	No Protein Similarity
Contig356	No Protein Similarity
Contig386	No Protein Similarity
Contig450	No Protein Similarity
Contig458	No Protein Similarity
Contig506	No Protein Similarity
Contig511	No Protein Similarity
Contig545	No Protein Similarity
Contig576	Calcium-binding protein CaBP5 [Bos taurus]
Contig594	No Protein Similarity
Contig600	No Protein Similarity
Contig604	No Protein Similarity
Contig629	No Protein Similarity
Contig646	Protein-tyrosine phosphatase gamma precursor [Gallus gallus]
Contig1163	No Protein Similarity
Contig1170	No Protein Similarity
Contig1178	No Protein Similarity
Contig1183	No Protein Similarity
Contig1186	Baculoviral IAP repeat-containing protein 6 [Homo sapiens]
Contig1198	No Protein Similarity
Contig1200	Reverse transcriptase [Oryzias latipes ]
Contig1212	No Protein Similarity
Contig1213	No Protein Similarity
Contig1217	Glucagon precursor [Carassius auratus]
Contig1249	No Protein Similarity
Contig1258	No Protein Similarity
Contig1263	No Protein Similarity
Contig1284	Small integral membrane protein of lysosome/late endosome [Homo sapiens]
Contig1286	No Protein Similarity
Contig1296	No Protein Similarity
Contig1297	No Protein Similarity
Contig1307	No Protein Similarity
Contig1309	No Protein Similarity
Contig1314	No Protein Similarity
Contig1323	No Protein Similarity
Contig1324	No Protein Similarity
Contig1331	No Protein Similarity
Contig1345	No Protein Similarity
Contig1364	No Protein Similarity
Contig1385	No Protein Similarity
Contig1386	No Protein Similarity
Contig1390	No Protein Similarity
Contig1392	No Protein Similarity
Contig1404	Similar to protocadherin gamma subfamily C, 5 [Xenopus laevis]
Contig1409	No Protein Similarity
Contig1411	No Protein Similarity
Contig1425	No Protein Similarity
Contig1436	Calcitonin gene-related peptide precursor [Gallus gallus]
Contig1486	No Protein Similarity
Contig1490	No Protein Similarity
Contig1500	No Protein Similarity
Contig1508	Mannosyl-oligosaccharide 1,2-alpha-mannosidase IC [Homo sapiens]
Contig1518	No Protein Similarity
Contig1521	No Protein Similarity
Contig1526	Phospholipase A2 homolog otoconin-22 [Xenopus laevis]
Contig1539	No Protein Similarity
Contig1552	No Protein Similarity
Contig1577	No Protein Similarity
Contig1583	No Protein Similarity
Contig1584	Synaptotagmin II [Rattus norvegicus]
Contig1599	No Protein Similarity
Contig1608	CC chemokine-1 [Cyprinus carpio]
Contig1625	No Protein Similarity
Contig1629	No Protein Similarity
Contig1635	No Protein Similarity
Contig1673	No Protein Similarity
Contig1695	No Protein Similarity
Contig1723	No Protein Similarity
Contig1724	No Protein Similarity
Contig1726	No Protein Similarity
Contig1738	S100 calcium-binding protein A5 [Homo sapiens]
Contig1740	No Protein Similarity
Contig1744	No Protein Similarity
Contig1757	No Protein Similarity
Contig1767	No Protein Similarity
Contig1788	No Protein Similarity
Contig1789	No Protein Similarity
Contig1813	No Protein Similarity
Contig1824	No Protein Similarity
Contig1827	No Protein Similarity
Contig1889	No Protein Similarity
Contig1896	No Protein Similarity
Contig1941	No Protein Similarity
Contig1952	No Protein Similarity
Contig1955	No Protein Similarity
Contig1957	No Protein Similarity
Contig1976	No Protein Similarity
Contig1978	No Protein Similarity
Contig1979	Zinc finger protein 451 [Homo sapiens]
Contig1992	No Protein Similarity
Contig2001	No Protein Similarity
Contig2012	No Protein Similarity
Contig2060	No Protein Similarity
Contig2081	No Protein Similarity
Contig2085	No Protein Similarity
Contig2093	No Protein Similarity
Contig2102	No Protein Similarity
Contig2124	No Protein Similarity
Contig2132	No Protein Similarity
Contig2135	No Protein Similarity
Contig2137	No Protein Similarity
Contig2140	No Protein Similarity
Contig2184	No Protein Similarity
Contig2203	No Protein Similarity
Contig2227	No Protein Similarity
Contig2234	No Protein Similarity
Contig2304	No Protein Similarity
Contig2322	No Protein Similarity
Contig2324	No Protein Similarity
Contig2341	No Protein Similarity
Contig2361	No Protein Similarity
Contig2373	No Protein Similarity
Contig2384	No Protein Similarity
Contig2389	No Protein Similarity
Contig2407	No Protein Similarity
Contig2428	No Protein Similarity
Contig2446	No Protein Similarity
Contig2456	No Protein Similarity
Contig2457	Spermatid-specific thioredoxin [Mus musculus]
Contig2471	No Protein Similarity
Contig2475	No Protein Similarity
Contig2478	No Protein Similarity
Contig2482	No Protein Similarity
Contig2489	No Protein Similarity
Contig2495	No Protein Similarity
Contig2515	No Protein Similarity
Contig2529	Phospholipase A2 homolog otoconin-22 [Xenopus laevis]
Contig2542	No Protein Similarity
Contig2546	My027 protein [Homo sapiens]
Contig2565	No Protein Similarity
Contig2583	No Protein Similarity
Contig2594	No Protein Similarity
Contig2601	No Protein Similarity
Contig2630	No Protein Similarity
Contig2655	Hypothetical protein KIAA0833 [Homo sapiens]
Contig2660	No Protein Similarity
Contig2666	Ankyrin 2 [Homo sapiens]
Contig2671	No Protein Similarity
Contig2672	No Protein Similarity
Contig2708	No Protein Similarity
Contig2728	No Protein Similarity
Contig2737	No Protein Similarity
Contig2743	No Protein Similarity
Contig2760	No Protein Similarity
Contig2777	No Protein Similarity
Contig2780	No Protein Similarity
Contig2786	No Protein Similarity
Contig2845	No Protein Similarity
Contig2868	No Protein Similarity
Contig2870	No Protein Similarity
Contig2876	No Protein Similarity
Contig2882	Cystatin C precursor [Bos taurus]
Contig2886	No Protein Similarity
Contig2913	No Protein Similarity
Contig2918	No Protein Similarity
Contig2939	Mannosyl-oligosaccharide 1,2-alpha-mannosidase IC [Homo sapiens]
Contig2944	Mesotocin-neurophysin MT precursor [Bufo japonicus]
Contig2947	Hypothetical protein [Homo sapiens]
Contig3033	No Protein Similarity
Contig3035	No Protein Similarity
Contig3040	No Protein Similarity
Contig3043	No Protein Similarity
Contig3049	No Protein Similarity
Contig3079	Hypothetical protein FLJ34272 [Homo sapiens]
Contig3084	No Protein Similarity
Contig3085	No Protein Similarity
Contig3089	No Protein Similarity
Contig3097	S100 calcium-binding protein A5 [Homo sapiens]
Contig3107	No Protein Similarity
Contig3109	No Protein Similarity
Contig3117	No Protein Similarity
Contig3133	No Protein Similarity
Contig3145	No Protein Similarity
Contig3204	No Protein Similarity
Contig3213	No Protein Similarity
Contig3216	Endostyle-specific protein [Ciona intestinalis]
Contig3217	No Protein Similarity
Contig3275	No Protein Similarity
Contig3277	Ataxin-1 [Rattus norvegicus]
Contig3280	No Protein Similarity
Contig3287	No Protein Similarity
Contig3314	Hypothetical protein[Mus musculus]
Contig3350	Hypothetical protein [Mus musculus]
Contig3354	Prolevitide precursor [Xenopus laevis]
Contig3368	No Protein Similarity
Contig3375	No Protein Similarity
Contig3376	No Protein Similarity
Contig3377	No Protein Similarity
Contig3380	No Protein Similarity
Contig3387	No Protein Similarity
Contig3398	No Protein Similarity
Contig3405	No Protein Similarity
Contig3408	MondoA [Homo sapiens]
Contig3411	No Protein Similarity
Contig3441	No Protein Similarity
Contig3454	No Protein Similarity
Contig3481	No Protein Similarity
Contig4942	No Protein Similarity
Contig5048	ATP-gated ion channel receptor P2X8 [Rana catesbeiana]
Contig5063	No Protein Similarity
Contig5071	No Protein Similarity
Contig5214	No Protein Similarity
Contig5257	No Protein Similarity
Contig5275	No Protein Similarity
Contig5351	No Protein Similarity
Contig5799	Hypothetical protein [Mus musculus]
Contig5841	No Protein Similarity
Contig5844	Hypothetical protein [Homo sapiens]
Contig5865	No Protein Similarity
Contig5934	No Protein Similarity
Contig5935	Melanoma derived growth regulatory protein precursor [Homo sapiens]
Contig5957	No Protein Similarity
Contig6005	WUGSC:H_DJ0747G18.3 protein [Homo sapiens]
Contig6031	No Protein Similarity
Contig6129	Hypothetical protein KIAA1694 [Homo sapiens]
Contig6147	No Protein Similarity
Contig6153	Sodium channel protein type III alpha subunit [Homo sapiens]
Contig6155	No Protein Similarity
Contig6212	A930021C24Rik protein [Mus musculus]
Contig6219	Homeobox protein Hox-B7 A [Xenopus laevis]
Contig6275	No Protein Similarity
Contig6278	No Protein Similarity
Contig6750	No Protein Similarity
Contig7044	Hypothetical protein [Macaca fascicularis ]
Contig7079	Pro-MCH precursor [Homo sapiens]
Contig7094	Hypothetical protein KIAA0444 [Homo sapiens]
Contig7386	Pecanex-like protein 3 [Mus musculus]
