# Supplementary material for: Exploring nervous system transcriptomes during embryogenesis and metamorphosis in Xenopus tropicalis using EST analysis
Source: BMC Genomics. 2007 May 16;8:118. doi: 10.1186/1471-2164-8-118 (PMC1890556; doi:10.1186/1471-2164-8-118)
Supplement: Additional File 11 — Mitochondrial SNPs. The table lists the occurence of given alleles of mitochondrial SNPs in the adiopodoume and N strains, in association with the corresponding mitochondrial gene. [file 1471-2164-8-118-S11.xls]

## Sheet: Feuil1
Additional file 11 Mitochondrial SNPs
allele	strain		gene
	adiopodoume	N
xt_mt_snp1A	8	0	cytb allele A
xt_mt_snp1G	0	16	cytb allele G
xt_mt_snp2A	29	0	cytb allele A
xt_mt_snp2G	0	9	cytb allele G
xt_mt_snp3C	8	0	cytb allele C
xt_mt_snp3T	4	24	cytb allele T
xt_mt_snp4A	20	25	16S rRNA allele A
xt_mt_snp4T	39	55	16S rRNA allele T
xt_mt_snp5A	20	3	cox1 allele A
xt_mt_snp5G	0	314	cox1 allele G
xt_mt_snp6A	0	153	cox1 allele A
xt_mt_snp6G	24	0	cox1 allele G
xt_mt_snp7A	0	46	cox1 allele A
xt_mt_snp7C	13	123	cox1 allele C
xt_mt_snp8A	33	1	cox2 allele A
xt_mt_snp8G	0	6	cox2 allele G
