# Supplementary material for: Exploring nervous system transcriptomes during embryogenesis and metamorphosis in Xenopus tropicalis using EST analysis
Source: BMC Genomics. 2007 May 16;8:118. doi: 10.1186/1471-2164-8-118 (PMC1890556; doi:10.1186/1471-2164-8-118)
Supplement: Additional File 12 — Highly informative intragenic microsatellite markers. The table lists allelic data for a set of intragenic microsatellite markers, including the Contig ID, corresponding UniGene cluster ID, number of alleles, type of microsatellite. In bold case are figured contig/ESTs/UG clusters for which at least two alleles have a frequency higher than the mean (calculated as the total number of ESTs divided by the number of alleles) or higher than 33%. Alleles number and frequency are shown in bold if the frequency is higher than the mean or higher than 33%. A * is indicative of more than one repeat polymorphism observed for that cluster. [file 1471-2164-8-118-S12.xls]

## Sheet: Feuil1
Additional file 12
Highly informative intragenic microsatellite markers
xtscope id	UniGene ID	N all.	RID	type	size	N	%	size	N	%	size	N	%	size	N	%	size	N	%	size	N	%	size	N	%	size	N	%	size	N	%	size	N	%	Total ESTs	EST/allele
					allele 1			allele 2			allele 3			allele 4			allele 5			allele 6			allele 7			allele 8			allele 9			allele 10
Contig7219	Str.5958	10	R1	tg	6	5	0.0308642	7	2	0.0123457	8	20	0.123457	9	3	0.0185185	10	7	0.0432099	11	6	0.037037	12	19	0.117284	14	7	0.0432099	15	92	0.567901	17	1	0.00617284	162	16.2
Contig8677	Str.21887	9	R1	ct	6	1	0.0172414	8	2	0.0344828	9	1	0.0172414	10	2	0.0344828	11	9	0.155172	12	31	0.534483	13	1	0.0172414	14	8	0.137931	17	3	0.0517241				58	6.44444
Contig1592*	Str.21887*	8	R1	ag	8	1	0.02	9	1	0.02	10	2	0.04	11	6	0.12	12	31	0.62	13	1	0.02	14	5	0.1	17	3	0.06							50	6.25
Contig8018	Str.51914	8	R1	atg	7	2	0.0350877	8	3	0.0526316	9	3	0.0526316	10	7	0.122807	11	21	0.368421	13	11	0.192982	18	5	0.0877193	19	5	0.0877193							57	7.125
Contig7170	Str.10836	7	R1	ta	7	1	0.0714286	8	1	0.0714286	11	1	0.0714286	12	1	0.0714286	15	2	0.142857	17	1	0.0714286	19	7	0.5										14	2
Contig6180	Str.11165	7	R1	at	6	3	0.136364	7	3	0.136364	8	10	0.454545	9	2	0.0909091	10	1	0.0454545	12	2	0.0909091	57	1	0.0454545										22	3.14286
Contig8001*	Str.7661*	7	R1	ag	6	5	0.217391	13	1	0.0434783	14	5	0.217391	15	8	0.347826	16	2	0.0869565	20	1	0.0434783	29	1	0.0434783										23	3.28571
EC2BBA17DC09.b1	Str.12364	6	R1	ta	8	7	0.291667	11	1	0.0416667	12	2	0.0833333	13	9	0.375	16	2	0.0833333	18	3	0.125													24	4
EC2CAA44CB10.g1	Str.5804	6	R1	ta	6	18	0.692308	7	2	0.0769231	8	2	0.0769231	9	1	0.0384615	10	2	0.0769231	13	1	0.0384615													26	4.33333
EC2CAA12DH02.g1	Str.6167	6	R1	ta	8	2	0.0952381	9	6	0.285714	10	2	0.0952381	11	3	0.142857	12	2	0.0952381	13	6	0.285714													21	3.5
Contig4548*	Str.10164*	5	R2	ta	6	2	0.117647	7	1	0.0588235	8	3	0.176471	9	10	0.588235	11	1	0.0588235																17	3.4
Contig5043*	Str.10966*	5	R1	at	6	2	0.222222	7	2	0.222222	8	1	0.111111	21	3	0.333333	25	1	0.111111																9	1.8
EC2CAA5AF03.b1	Str.11367	5	R1	at	9	1	0.0625	15	1	0.0625	16	12	0.75	17	1	0.0625	21	1	0.0625																16	3.2
EC2BBA25DH01.b1*	Str.12520*	5	R1	at	6	1	0.0625	7	9	0.5625	8	4	0.25	9	1	0.0625	22	1	0.0625																16	3.2
EC2BBA25DH01.b1*	Str.12520*	5	R2	tg	6	1	0.0833333	7	3	0.25	8	1	0.0833333	9	3	0.25	10	4	0.333333																12	2.4
Contig8066*	Str.12622*	5	R1	ag	6	3	0.333333	8	2	0.222222	9	1	0.111111	10	2	0.222222	12	1	0.111111																9	1.8
Contig3046	Str.12799	5	R1	at	6	1	0.0666667	7	8	0.533333	8	4	0.266667	9	1	0.0666667	11	1	0.0666667																15	3
Contig7360*	Str.13300*	5	R1	ta	7	2	0.333333	8	1	0.166667	10	1	0.166667	21	1	0.166667	30	1	0.166667																6	1.2
EC2CAA15CD03.b1	Str.17396	5	R1	at	6	3	0.428571	14	1	0.142857	19	1	0.142857	24	1	0.142857	26	1	0.142857																7	1.4
Contig5209	Str.1892	5	R1	ac	3	1	0.05	7	1	0.05	8	2	0.1	11	6	0.3	13	10	0.5																20	4
Contig3752	Str.19895	5	R1	at	7	1	0.0769231	8	2	0.153846	9	6	0.461538	11	3	0.230769	12	1	0.0769231																13	2.6
Contig2301*	Str.21827*	5	R1	ct	6	1	0.1	7	1	0.1	8	5	0.5	9	2	0.2	13	1	0.1																10	2
Contig315	Str.2226	5	R1	ctat	5	8	0.347826	6	1	0.0434783	10	11	0.478261	11	1	0.0434783	12	2	0.0869565																23	4.6
EC2BBA30BG03.b1	Str.27075	5	R1	at	7	2	0.0769231	8	9	0.346154	11	1	0.0384615	12	13	0.5	13	1	0.0384615																26	5.2
EC2CAA31AD05.g1	Str.27211	5	R1	at	7	38	0.550725	8	1	0.0144928	9	26	0.376812	10	3	0.0434783	14	1	0.0144928																69	13.8
Contig4659	Str.6394	5	R1	ga	6	1	0.015873	7	9	0.142857	8	10	0.15873	9	39	0.619048	10	4	0.0634921																63	12.6
Contig5043*	Str.10966*	4	R2	tg	6	1	0.2	7	1	0.2	8	1	0.2	9	2	0.4																			5	1.25
Contig7385	Str.12781	4	R1	at	7	5	0.263158	8	1	0.0526316	9	6	0.315789	10	7	0.368421																			19	4.75
Contig748	Str.13782	4	R1	at	6	1	0.0833333	7	4	0.333333	12	5	0.416667	14	2	0.166667																			12	3
EC2BBA34CF06.g1	Str.14355	4	R1	ag	12	1	0.125	13	1	0.125	15	2	0.25	16	4	0.5																			8	2
Contig6154	Str.15196	4	R1	tta	8	5	0.238095	9	1	0.047619	10	4	0.190476	11	11	0.52381																			21	5.25
Contig7234	Str.15299	4	R1	at	6	8	0.470588	10	1	0.0588235	11	7	0.411765	12	1	0.0588235																			17	4.25
EC2BBA10AB08.g1	Str.15509	4	R1	at	6	2	0.222222	8	2	0.222222	9	4	0.444444	11	1	0.111111																			9	2.25
Contig898	Str.15674	4	R1	ta	6	2	0.0740741	7	16	0.592593	8	1	0.037037	9	8	0.296296																			27	6.75
Contig7096	Str.1655	4	R1	ta	6	4	0.307692	7	4	0.307692	8	1	0.0769231	10	4	0.307692																			13	3.25
Contig3699	Str.18204	4	R1	at	6	2	0.222222	7	1	0.111111	9	5	0.555556	10	1	0.111111																			9	2.25
EC2CAA9CA07.b1	Str.20722	4	R1	ta	7	5	0.277778	8	11	0.611111	9	1	0.0555556	14	1	0.0555556																			18	4.5
Contig6734	Str.21806	4	R1	ta	8	13	0.295455	9	29	0.659091	10	1	0.0227273	11	1	0.0227273																			44	11
Contig4102	Str.26574	4	R1	ta	7	3	0.3	9	1	0.1	10	5	0.5	11	1	0.1																			10	2.5
Contig4231	Str.3282	4	R1	at	6	2	0.181818	7	3	0.272727	9	1	0.0909091	10	5	0.454545																			11	2.75
Contig4476	Str.38011	4	R1	gt	6	9	0.28125	7	21	0.65625	8	1	0.03125	9	1	0.03125																			32	8
Contig7003	Str.4820	4	R1	ta	8	1	0.142857	9	1	0.142857	10	2	0.285714	11	3	0.428571																			7	1.75
Contig2921	Str.51839	4	R1	ta	8	6	0.461538	9	4	0.307692	10	1	0.0769231	12	2	0.153846																			13	3.25
Contig8320	Str.5871	4	R1	ta	6	135	0.649038	7	70	0.336538	8	2	0.00961538	9	1	0.00480769																			208	52
Contig7656	Str.6027	4	R1	cag	6	4	0.25	7	8	0.5	8	2	0.125	9	2	0.125																			16	4
Contig522	Str.6631	4	R1	ta	6	105	0.929204	7	1	0.00884956	9	6	0.0530973	11	1	0.00884956																			113	28.25
Contig3680	Str.7226	4	R1	tg	7	2	0.25	8	3	0.375	9	2	0.25	10	1	0.125																			8	2
Contig4548*	Str.10164*	3	R1	ca	6	11	0.578947	7	2	0.105263	9	6	0.315789																						19	6.33333
EC2CAA42BE10.b1	Str.10335	3	R1	at	6	16	0.695652	8	4	0.173913	9	3	0.130435																						23	7.66667
Contig5149	Str.10801	3	R1	ta	6	14	0.7	7	5	0.25	10	1	0.05																						20	6.66667
Contig4056	Str.10879	3	R1	gt	6	2	0.4	7	2	0.4	8	1	0.2																						5	1.66667
Contig3754	Str.11138	3	R1	at	6	1	0.0625	7	12	0.75	8	3	0.1875																						16	5.33333
Contig8510	Str.11333	3	R1	att	6	39	0.506494	7	35	0.454545	8	3	0.038961																						77	25.6667
Contig1926	Str.11828	3	R1	at	6	1	0.2	11	2	0.4	13	2	0.4																						5	1.66667
Contig8066*	Str.12622*	3	R2	ag	8	2	0.5	12	1	0.25	16	1	0.25																						4	1.33333
Contig1456*	Str.13273*	3	R1	ta	10	1	0.333333	11	1	0.333333	19	1	0.333333																						3	1
Contig1456*	Str.13273*	3	R2	ta	6	1	0.333333	7	1	0.333333	9	1	0.333333																						3	1
EC2BBA7BE02.b1	Str.15082	3	R1	ac	6	26	0.565217	8	19	0.413043	9	1	0.0217391																						46	15.3333
Contig942	Str.15084	3	R1	tca	7	1	0.166667	8	4	0.666667	9	1	0.166667																						6	2
Contig7927	Str.16117	3	R1	ta	6	2	0.0909091	7	2	0.0909091	8	18	0.818182																						22	7.33333
Contig6812	Str.16160	3	R1	atc	6	11	0.647059	7	1	0.0588235	8	5	0.294118																						17	5.66667
Contig1471	Str.16759	3	R1	at	6	2	0.25	7	5	0.625	16	1	0.125																						8	2.66667
Contig7050	Str.1714	3	R1	gat	6	8	0.571429	7	4	0.285714	8	2	0.142857																						14	4.66667
Contig6808	Str.1841	3	R1	tc	7	11	0.647059	8	4	0.235294	9	2	0.117647																						17	5.66667
Contig4955*	Str.20494*	3	R1	at	7	10	0.833333	10	1	0.0833333	20	1	0.0833333																						12	4
Contig7544	Str.20518	3	R1	at	7	44	0.330827	8	88	0.661654	9	1	0.0075188																						133	44.3333
Contig4417*	Str.20664*	3	R2	ct	6	2	0.5	9	1	0.25	10	1	0.25																						4	1.33333
Contig2109*	Str.21134*	3	R2	ga	10	1	0.25	11	2	0.5	13	1	0.25																						4	1.33333
Contig1988	Str.21156	3	R1	at	7	3	0.0882353	8	1	0.0294118	9	30	0.882353																						34	11.3333
Contig6606	Str.21261	3	R1	ta	6	1	0.333333	7	1	0.333333	8	1	0.333333																						3	1
Contig1210	Str.21295	3	R1	ta	7	1	0.0625	9	12	0.75	10	3	0.1875																						16	5.33333
Contig7528	Str.21827	3	R1	at	6	1	0.2	8	2	0.4	9	2	0.4																						5	1.66667
Contig3021	Str.2374	3	R1	at	6	2	0.333333	11	1	0.166667	19	3	0.5																						6	2
Contig4598	Str.24440	3	R1	at	7	4	0.173913	8	10	0.434783	9	9	0.391304																						23	7.66667
Contig5917	Str.24761	3	R1	ac	6	1	0.037037	7	14	0.518519	8	12	0.444444																						27	9
Contig8721	Str.24883	3	R1	ta	6	24	0.180451	7	108	0.81203	8	1	0.0075188																						133	44.3333
Contig3514	Str.26876	3	R1	ta	6	2	0.333333	8	1	0.166667	10	3	0.5																						6	2
Contig1908	Str.27598	3	R1	ta	9	1	0.0909091	14	5	0.454545	15	5	0.454545																						11	3.66667
Contig1311	Str.3285	3	R1	ta	6	2	0.0714286	7	12	0.428571	8	14	0.5																						28	9.33333
EC2BBA22AD09.g1	Str.3348	3	R1	at	6	17	0.894737	7	1	0.0526316	8	1	0.0526316																						19	6.33333
Contig5241*	Str.382*	3	R1	ta	6	11	0.846154	7	1	0.0769231	8	1	0.0769231																						13	4.33333
Contig5241*	Str.382*	3	R2	ta	6	2	0.166667	7	7	0.583333	8	3	0.25																						12	4
Contig2517	Str.3856	3	R1	agc	6	1	0.125	7	6	0.75	8	1	0.125																						8	2.66667
Contig4278	Str.39831	3	R1	at	6	4	0.0519481	7	71	0.922078	8	2	0.025974																						77	25.6667
Contig1265*	Str.4200*	3	R1	at	6	1	0.111111	7	3	0.333333	8	5	0.555556																						9	3
Contig3212	Str.44803	3	R1	at	6	1	0.2	8	2	0.4	9	2	0.4																						5	1.66667
EC2BBA30DE09.b1	Str.4552	3	R1	ta	6	20	0.740741	7	5	0.185185	8	2	0.0740741																						27	9
EC2CAA28BD09.b1	Str.4930	3	R1	at	7	1	0.0625	10	2	0.125	14	13	0.8125																						16	5.33333
Contig3956	Str.51644	3	R1	at	7	6	0.666667	8	2	0.222222	11	1	0.111111																						9	3
Contig3900*	Str.51845*	3	R1	gaa	7	2	0.4	8	1	0.2	9	2	0.4																						5	1.66667
Contig3900*	Str.51845*	3	R2	gaa	7	1	0.25	8	2	0.5	9	1	0.25																						4	1.33333
Contig3999	Str.51875	3	R1	ga	6	5	0.625	7	1	0.125	8	2	0.25																						8	2.66667
Contig4944*	Str.52222*	3	R1	agg	6	2	0.4	8	2	0.4	9	1	0.2																						5	1.66667
Contig7115	Str.52224	3	R1	gag	6	1	0.0144928	7	62	0.898551	8	6	0.0869565																						69	23
Contig6073	Str.5405	3	R1	tg	6	4	0.666667	7	1	0.166667	8	1	0.166667																						6	2
Contig6897	Str.5525	3	R1	atc	7	31	0.704545	8	11	0.25	9	2	0.0454545																						44	14.6667
Contig5623	Str.5814	3	R1	ta	7	3	0.2	13	2	0.133333	14	10	0.666667																						15	5
EC2CAA34CB08.g1	Str.6292	3	R1	tga	6	12	0.705882	7	2	0.117647	12	3	0.176471																						17	5.66667
Contig7825	Str.6352	3	R1	at	6	2	0.0162602	7	110	0.894309	8	11	0.0894309																						123	41
Contig1809	Str.6636	3	R1	ta	6	1	0.166667	7	4	0.666667	9	1	0.166667																						6	2
Contig6132	Str.6670	3	R1	tc	6	26	0.0992366	7	232	0.885496	9	4	0.0152672																						262	87.3333
Contig1663	Str.6691	3	R1	ta	8	6	0.666667	9	1	0.111111	12	2	0.222222																						9	3
Contig8399	Str.6825	3	R1	ac	6	5	0.555556	7	2	0.222222	11	2	0.222222																						9	3
Contig3655	Str.7553	3	R1	at	6	26	0.541667	7	20	0.416667	8	2	0.0416667																						48	16
Contig8001*	Str.7661*	3	R2	ag	6	6	0.666667	11	1	0.111111	14	2	0.222222																						9	3
EC2CAA45DH05.b1	Str.8042	3	R1	tg	6	13	0.0640394	7	90	0.44335	8	100	0.492611																						203	67.6667
Contig8441	Str.8101	3	R1	tc	6	29	0.0199313	7	1424	0.978694	8	2	0.00137457																						1455	485
Contig3431	Str.8171	3	R1	at	7	1	0.166667	8	4	0.666667	9	1	0.166667																						6	2
EC2CAA14BH03.b1	Str.966	3	R1	at	6	1	0.0909091	7	9	0.818182	8	1	0.0909091																						11	3.66667
Contig2313	Str.1027	2	R1	aca	6	5	0.833333	7	1	0.166667																									6	3
Contig5747	Str.10730	2	R1	at	6	21	0.724138	7	8	0.275862																									29	14.5
Contig7987	Str.11004	2	R1	cag	6	25	0.892857	7	3	0.107143																									28	14
Contig4736	Str.11176	2	R1	tg	10	1	0.333333	11	2	0.666667																									3	1.5
Contig5091	Str.11455	2	R1	ta	8	8	0.888889	9	1	0.111111																									9	4.5
EC2BBA25CD05.b1	Str.11719	2	R1	at	6	9	0.75	7	3	0.25																									12	6
EC2BBA13AC03.b1*	Str.11809*	2	R1	at	6	2	0.0909091	7	20	0.909091																									22	11
EC2BBA13AC03.b1*	Str.11809*	2	R2	at	6	6	0.857143	7	1	0.142857																									7	3.5
Contig8165	Str.11898	2	R1	ctcctg	3	26	0.896552	4	3	0.103448																									29	14.5
Contig481	Str.11990	2	R1	ta	6	65	0.984848	7	1	0.0151515																									66	33
EC2BBA28BC02.b1	Str.12660	2	R1	at	6	1	0.0555556	7	17	0.944444																									18	9
EC2BBA26CE01.b1	Str.12826	2	R1	tta	6	1	0.25	7	3	0.75																									4	2
Contig1920	Str.13086	2	R1	ta	6	2	0.153846	7	11	0.846154																									13	6.5
Contig2315	Str.13210	2	R1	ta	6	2	0.333333	7	4	0.666667																									6	3
Contig3100	Str.13266	2	R1	ta	6	2	0.1	7	18	0.9																									20	10
Contig7360*	Str.13300*	2	R2	ac	9	1	0.5	11	1	0.5																									2	1
Contig1375	Str.13337	2	R1	at	7	1	0.333333	8	2	0.666667																									3	1.5
Contig3826	Str.13777	2	R1	at	6	5	0.625	7	3	0.375																									8	4
EC2BBA16DE01.b1	Str.1396	2	R1	tactgg	3	29	0.935484	5	2	0.0645161																									31	15.5
Contig2415*	Str.14059*	2	R1	ca	6	13	0.928571	8	1	0.0714286																									14	7
Contig5471*	Str.14059*	2	R1	cca	6	24	0.96	8	1	0.04																									25	12.5
Contig6866	Str.14315	2	R1	gt	10	1	0.333333	11	2	0.666667																									3	1.5
Contig7993	Str.14347	2	R1	at	7	9	0.818182	8	2	0.181818																									11	5.5
EC2CAA14DG10.g1	Str.14487	2	R1	at	6	3	0.6	7	2	0.4																									5	2.5
Contig1030	Str.1471	2	R1	at	6	13	0.928571	8	1	0.0714286																									14	7
Contig8208	Str.1496	2	R1	at	6	2	0.0285714	7	68	0.971429																									70	35
Contig5987	Str.15189	2	R1	at	7	3	0.5	8	3	0.5																									6	3
Contig8157	Str.15527	2	R1	at	6	1	0.333333	7	2	0.666667																									3	1.5
EC2CAA30DD01.b1	Str.15595	2	R1	at	7	6	0.6	8	4	0.4																									10	5
Contig2825	Str.15602	2	R1	cag	7	1	0.5	9	1	0.5																									2	1
Contig3960	Str.15727	2	R1	tg	6	1	0.0909091	7	10	0.909091																									11	5.5
Contig4664	Str.15997	2	R1	tatg	6	7	0.875	8	1	0.125																									8	4
Contig5439	Str.16732	2	R1	gaa	6	4	0.8	8	1	0.2																									5	2.5
Contig6236	Str.17250	2	R1	at	7	11	0.916667	8	1	0.0833333																									12	6
Contig6881	Str.17325	2	R1	gca	6	5	0.833333	7	1	0.166667																									6	3
Contig5001	Str.1803	2	R1	tg	7	48	0.578313	8	35	0.421687																									83	41.5
Contig1679	Str.1952	2	R1	ctg	6	1	0.5	7	1	0.5																									2	1
Contig2249	Str.20035	2	R1	gaa	6	1	0.333333	7	2	0.666667																									3	1.5
Contig4955*	Str.20494*	2	R2	ta	9	1	0.5	21	1	0.5																									2	1
Contig6699	Str.20535	2	R1	gcc	7	2	0.222222	8	7	0.777778																									9	4.5
Contig4583	Str.20642	2	R1	at	9	1	0.25	15	3	0.75																									4	2
Contig4417*	Str.20664*	2	R1	ta	6	5	0.192308	7	21	0.807692																									26	13
Contig5659*	Str.20668	2	R1	ta	7	2	0.666667	9	1	0.333333																									3	1.5
Contig5659*	Str.20668*	2	R2	tg	7	1	0.5	9	1	0.5																									2	1
Contig5876	Str.20776	2	R1	ta	8	2	0.4	9	3	0.6																									5	2.5
Contig3287	Str.20857	2	R1	ta	9	2	0.666667	12	1	0.333333																									3	1.5
Contig3147*	Str.20898*	2	R1	ta	6	3	0.75	7	1	0.25																									4	2
Contig3147*	Str.20898*	2	R3	ta	6	1	0.5	7	1	0.5																									2	1
Contig2617	Str.21002	2	R1	at	6	13	0.928571	7	1	0.0714286																									14	7
EC2BBA21DF12.b1	Str.21066	2	R1	at	8	13	0.619048	9	8	0.380952																									21	10.5
Contig2182	Str.21100	2	R1	at	7	2	0.5	8	2	0.5																									4	2
Contig2109*	Str.21134*	2	R1	tc	8	1	0.25	13	3	0.75																									4	2
Contig7681	Str.21172	2	R1	ta	8	9	0.9	9	1	0.1																									10	5
EC0CBA003CF04.g1	Str.21277	2	R1	ga	7	1	0.5	8	1	0.5																									2	1
Contig5014	Str.21343	2	R1	ta	7	2	0.222222	8	7	0.777778																									9	4.5
Contig1245	Str.21431	2	R1	at	7	2	0.5	8	2	0.5																									4	2
Contig2971	Str.21464	2	R1	ta	7	2	0.5	11	2	0.5																									4	2
Contig7292	Str.21488	2	R1	ta	6	13	0.764706	7	4	0.235294																									17	8.5
Contig2024	Str.21576	2	R1	ta	7	7	0.538462	8	6	0.461538																									13	6.5
Contig5124	Str.21773	2	R1	ca	6	1	0.333333	8	2	0.666667																									3	1.5
Contig1816	Str.21815	2	R1	at	6	1	0.333333	11	2	0.666667																									3	1.5
Contig2301*	Str.21827*	2	R2	gt	7	2	0.666667	9	1	0.333333																									3	1.5
Contig2947*	Str.21922*	2	R1	ta	6	1	0.5	7	1	0.5																									2	1
Contig1581*	Str.21984*	2	R1	at	7	9	0.818182	14	2	0.181818																									11	5.5
Contig1581*	Str.21984*	2	R2	ta	7	3	0.3	14	7	0.7																									10	5
Contig5714	Str.22016	2	R1	ta	6	3	0.75	7	1	0.25																									4	2
Contig2949	Str.240	2	R1	tga	6	5	0.833333	9	1	0.166667																									6	3
Contig8484	Str.24165	2	R1	at	6	3	0.0588235	7	48	0.941176																									51	25.5
Contig4861	Str.24895	2	R1	tga	6	10	0.909091	7	1	0.0909091																									11	5.5
Contig6202	Str.26703	2	R1	ta	6	17	0.944444	7	1	0.0555556																									18	9
Contig7695	Str.26746	2	R1	ta	6	159	0.969512	7	5	0.0304878																									164	82
EC2BBA30AD02.b1*	Str.27267*	2	R1	ag	6	3	0.0882353	7	31	0.911765																									34	17
EC2BBA30AD02.b1*	Str.27267*	2	R2	at	6	3	0.12	7	22	0.88																									25	12.5
Contig8411*	Str.27364*	2	R1	gaa	6	18	0.62069	7	11	0.37931																									29	14.5
Contig8411*	Str.27364*	2	R2	gat	8	3	0.272727	9	8	0.727273																									11	5.5
Contig3451	Str.27751	2	R1	ta	6	8	0.8	7	2	0.2																									10	5
EC2BBA20DB02.b1	Str.28021	2	R1	ac	6	2	0.666667	7	1	0.333333																									3	1.5
EC2BBA22AD05.b1	Str.28721	2	R1	at	8	2	0.222222	9	7	0.777778																									9	4.5
Contig3310	Str.2942	2	R1	at	6	10	0.833333	7	2	0.166667																									12	6
EC0CAA004AH12.g1	Str.30427	2	R1	ta	6	6	0.75	8	2	0.25																									8	4
EC2CAA30CE05.b1	Str.31418	2	R1	at	6	6	0.857143	7	1	0.142857																									7	3.5
Contig2920	Str.32209	2	R1	ta	6	29	0.725	7	11	0.275																									40	20
EC2CAA45BH12.g1	Str.3226	2	R1	ta	7	1	0.25	13	3	0.75																									4	2
EC2BBA9BB01.b1	Str.35893	2	R1	tg	6	2	0.666667	10	1	0.333333																									3	1.5
EC2BBA25AG02.g1	Str.37610	2	R2	at	6	1	0.5	11	1	0.5																									2	1
EC2BBA25AE02.g1	Str.38204	2	R1	ta	6	6	0.75	7	2	0.25																									8	4
Contig6997	Str.40006	2	R1	ta	7	18	0.947368	8	1	0.0526316																									19	9.5
EC2BBA26DH10.g1	Str.40256	2	R1	ac	7	12	0.923077	8	1	0.0769231																									13	6.5
EC2BBA10CH05.g1*	Str.40496*	2	R1	ag	8	2	0.666667	9	1	0.333333																									3	1.5
EC2BBA10CH05.g1*	Str.40496*	2	R2	cccgac	3	1	0.333333	5	2	0.666667																									3	1.5
Contig5278	Str.40915	2	R1	ta	6	4	0.4	7	6	0.6																									10	5
Contig421	Str.41080	2	R1	at	6	1	0.5	8	1	0.5																									2	1
Contig1265*	Str.4200*	2	R2	tc	6	1	0.333333	7	2	0.666667																									3	1.5
Contig2133	Str.4474	2	R1	tg	8	4	0.181818	10	18	0.818182																									22	11
Contig3190	Str.44801	2	R1	at	6	3	0.75	8	1	0.25																									4	2
Contig8504	Str.471	2	R1	at	7	13	0.65	8	7	0.35																									20	10
EC2BBA35BH10.b1	Str.49035	2	R1	ta	6	1	0.5	8	1	0.5																									2	1
EC2CAA13BC08.b1	Str.51828	2	R1	ac	7	24	0.96	12	1	0.04																									25	12.5
Contig3900*	Str.51845*	2	R3	cct	7	1	0.5	8	1	0.5																									2	1
EC2BBA35DB11.g1	Str.51902	2	R1	at	6	9	0.9	7	1	0.1																									10	5
Contig2351	Str.52199	2	R1	ta	10	1	0.5	15	1	0.5																									2	1
Contig4944*	Str.52222*	2	R2	at	6	1	0.5	8	1	0.5																									2	1
EC2CAA4AB01.b1	Str.531	2	R1	ca	7	22	0.916667	8	2	0.0833333																									24	12
Contig3196*	Str.5352*	2	R1	at	6	1	0.166667	8	5	0.833333																									6	3
Contig3196*	Str.5352*	2	R2	ta	6	4	0.8	7	1	0.2																									5	2.5
Contig2153	Str.5643	2	R1	tc	6	1	0.0357143	7	27	0.964286																									28	14
Contig4751	Str.5676	2	R1	tg	6	7	0.212121	7	26	0.787879																									33	16.5
Contig2408	Str.6117	2	R1	aat	6	30	0.535714	7	26	0.464286																									56	28
Contig1743	Str.6128	2	R1	tc	6	3	0.75	7	1	0.25																									4	2
Contig1863	Str.6887	2	R1	tg	6	11	0.478261	7	12	0.521739																									23	11.5
Contig1346*	Str.8299*	2	R1	ta	6	12	0.857143	13	2	0.142857																									14	7
Contig1346*	Str.8299*	2	R2	ta	12	2	0.333333	13	4	0.666667																									6	3
EC2BBA30DG06.b1	Str.8439	2	R1	at	6	5	0.454545	10	6	0.545455																									11	5.5
Contig5746	Str.8742	2	R1	at	6	84	0.792453	7	22	0.207547																									106	53
EC0CAA003BB01.g1	Str.9878	2	R1	at	6	1	0.5	8	1	0.5																									2	1
In bold case are figured contig/ESTs/UG clusters for which at least two alleles have a frequency higher than the mean (calculated as the total number of ESTs divided by the number of alleles) or higher than 33%
Alleles number and frequency are shown in bold if the frequency is higher than the mean or higher than 33%.
* more than one repeat polymorphism is observed for that cluster.
